# Supplementary material for: The Prestige Elite in Sociology: Toward a Collective Biography of the Most Cited Scholars (1970-2010)
Source: Sociol Q. 2019 Apr 16;61(1):128–63. doi: 10.1080/00380253.2019.1581037 (PMC7077350; doi:10.1080/00380253.2019.1581037)
Supplement: Supplemental Material [file UTSQ_A_1581037_SM2750.xlsx]

## Sheet: Sills_1970
source	years	score_unweighted	name	firstname	no_coauthors	vol	page	enc_entry	score_weighted	enc_entry_no	person_no
Sills	1970s	0	Abbott	Andrew		0	0	0	0	1	1
Sills	1970s	1	Adorno	Theodor W.	0	1	268	Alienation	1	23	2
Sills	1970s	1	Adorno	Theodor W.	3	1	349	Anti-Semitism	0.25	34	2
Sills	1970s	1	Adorno	Theodor W.	3	1	457	Attitudes: Nature	0.25	44	2
Sills	1970s	1	Adorno	Theodor W.	3	3	295	Conservatism	0.25	135	2
Sills	1970s	1	Adorno	Theodor W.	3	4	168	Dictatorship	0.25	193	2
Sills	1970s	1	Adorno	Theodor W.	3	6	562	Frenkel-Brunswik, Else	0.25	301	2
Sills	1970s	1	Adorno	Theodor W.	3	9	160	Interviewing: Social Research	0.25	422	2
Sills	1970s	1	Adorno	Theodor W.	0	5	492	Lukacs, Gyorgy	1	503	2
Sills	1970s	1	Adorno	Theodor W.	0	10	574	Music: Music and Society	1	576	2
Sills	1970s	1	Adorno	Theodor W.	3	12	28	Personality, Political: Conservatism and Radicalism	0.25	639	2
Sills	1970s	1	Adorno	Theodor W.	3	12	20	Personality, Political: Study	0.25	640	2
Sills	1970s	1	Adorno	Theodor W.	3	12	63	Persuasion	0.25	644	2
Sills	1970s	1	Adorno	Theodor W.	3	12	212	Political Behavior	0.25	662	2
Sills	1970s	1	Adorno	Theodor W.	3	12	447	Prejudice: The Concept	0.25	688	2
Sills	1970s	1	Adorno	Theodor W.	3	13	44	Psychoanalysis: Experimental Studies	0.25	712	2
Sills	1970s	1	Adorno	Theodor W.	3	13	282	Race Relations: Social-Psychological Aspects	0.25	730	2
Sills	1970s	1	Adorno	Theodor W.	3	13	299	Radicalism	0.25	734	2
Sills	1970s	1	Adorno	Theodor W.	3	13	427	Religious Observance	0.25	749	2
Sills	1970s	1	Adorno	Theodor W.	3	14	450	Social Movements: The Study	0.25	822	2
Sills	1970s	1	Adorno	Theodor W.	3	14	555	Socialization: Political Socialization	0.25	834	2
Sills	1970s	1	Adorno	Theodor W.	3	15	21	Sociology: The Field	0.25	840	2
Sills	1970s	1	Adorno	Theodor W.	0	15	129	Spengler, Oswald	1	848	2
Sills	1970s	1	Adorno	Theodor W.	3	15	261	Stereotypes	0.25	858	2
Sills	1970s	1	Adorno	Theodor W.	3	16	185	Typologies	0.25	916	2
Sills	1970s	0	Albert	Hans		0	0	0	0	1	3
Sills	1970s	0	Alexander	Jeffrey Charles		0	0	0	0	1	4
Sills	1970s	1	Allport	Gordon	0	1	33	Achievement Testing	1	6	5
Sills	1970s	1	Allport	Gordon	1	1	349	Anti-Semitism	0.5	34	5
Sills	1970s	1	Allport	Gordon	0	1	466	Attitudes: Change	1	43	5
Sills	1970s	1	Allport	Gordon	0	1	466	Attitudes: Change	1	43	5
Sills	1970s	1	Allport	Gordon	0	1	457	Attitudes: Nature	1	44	5
Sills	1970s	1	Allport	Gordon	0	1	457	Attitudes: Nature	1	44	5
Sills	1970s	1	Allport	Gordon	2	1	457	Attitudes: Nature	0.333333	44	5
Sills	1970s	1	Allport	Gordon	1	3	101	Communication, Political: International Aspects	0.5	113	5
Sills	1970s	1	Allport	Gordon	0	4	210	Discrimination, Economic	1	200	5
Sills	1970s	1	Allport	Gordon	1	6	267	Expressive Behavior	0.5	268	5
Sills	1970s	1	Allport	Gordon	0	7	503	Homeostatsis	1	352	5
Sills	1970s	1	Allport	Gordon	0	10	370	Minorities	1	561	5
Sills	1970s	1	Allport	Gordon	0	10	521	Motivation: Human Motivation	1	574	5
Sills	1970s	1	Allport	Gordon	1	11	540	Perception: Perceptual Development	0.5	631	5
Sills	1970s	1	Allport	Gordon	0	11	567	Perception: Person Perception	1	632	5
Sills	1970s	1	Allport	Gordon	1	11	575	Perception: Social Perspection	0.5	633	5
Sills	1970s	1	Allport	Gordon	2	11	575	Perception: Social Perspection	0.333333	633	5
Sills	1970s	1	Allport	Gordon	0	11	575	Perception: Social Perspection	1	633	5
Sills	1970s	1	Allport	Gordon	2	12	42	Personality Measurement: Inventories	0.333333	635	5
Sills	1970s	1	Allport	Gordon	1	12	54	Personality Measurement: Situational Tests	0.5	638	5
Sills	1970s	1	Allport	Gordon	0	12	29	Personality, Political: Conservatism and Radicalism	1	639	5
Sills	1970s	1	Allport	Gordon	0	11	604	Personality: The Field	1	643	5
Sills	1970s	1	Allport	Gordon	0	11	604	Personality: The Field	1	643	5
Sills	1970s	1	Allport	Gordon	0	11	604	Personality: The Field	1	643	5
Sills	1970s	1	Allport	Gordon	0	11	604	Personality: The Field	1	643	5
Sills	1970s	1	Allport	Gordon	0	12	447	Prejudice: The Concept	1	688	5
Sills	1970s	1	Allport	Gordon	0	13	282	Race Relations: Social-Psychological Aspects	1	730	5
Sills	1970s	1	Allport	Gordon	0	13	420	Religion: Psychological Study	1	747	5
Sills	1970s	1	Allport	Gordon	0	13	420	Religion: Psychological Study	1	747	5
Sills	1970s	1	Allport	Gordon	0	13	420	Religion: Psychological Study	1	747	5
Sills	1970s	1	Allport	Gordon	1	13	420	Religion: Psychological Study	0.5	747	5
Sills	1970s	1	Allport	Gordon	1	13	580	Rumor	0.5	767	5
Sills	1970s	1	Allport	Gordon	0	14	158	Self Concept	1	795	5
Sills	1970s	1	Allport	Gordon	0	14	158	Self Concept	1	795	5
Sills	1970s	1	Allport	Gordon	0	15	265	Stern, William	1	859	5
Sills	1970s	1	Allport	Gordon	0	15	265	Stern, William	1	859	5
Sills	1970s	1	Allport	Gordon	0	15	405	Sullivan. Harry Stack: Interpersonal Theory	1	873	5
Sills	1970s	1	Allport	Gordon	0	15	446	Sympathy and Empathy	1	879	5
Sills	1970s	1	Allport	Gordon	0	15	446	Sympathy and Empathy	1	879	5
Sills	1970s	1	Allport	Gordon	0	15	494	Systems Analysis: Psychological Systems	1	883	5
Sills	1970s	1	Allport	Gordon	0	16	128	Traits	1	911	5
Sills	1970s	1	Allport	Gordon	2	16	287	Values: The Concept of Values	0.333333	926	5
Sills	1970s	1	Allport	Gordon	0	16	287	Values: The Concept of Values	1	926	5
Sills	1970s	0	Anderson	Elijah		0	0	0	0	1	6
Sills	1970s	0	Appadurai	Arjun		0	0	0	0	1	7
Sills	1970s	0	Archer	Margaret S.		0	0	0	0	1	8
Sills	1970s	1	Arendt	Hannah	0	1	480	Autocracy	1	48	9
Sills	1970s	1	Arendt	Hannah	0	4	168	Dictatorship	1	193	9
Sills	1970s	1	Arendt	Hannah	0	8	108	Imperialism	1	366	9
Sills	1970s	1	Arendt	Hannah	0	9	147	Internment and Custody	1	420	9
Sills	1970s	1	Arendt	Hannah	0	5	497	Luxemburg, Rosa	1	505	9
Sills	1970s	1	Arendt	Hannah	0	10	64	Mass Society	1	527	9
Sills	1970s	1	Arendt	Hannah	0	12	248	Political Justice	1	667	9
Sills	1970s	1	Arendt	Hannah	0	12	329	Political Theory: Trends and Goals	1	675	9
Sills	1970s	1	Arendt	Hannah	0	12	329	Political Theory: Trends and Goals	1	675	9
Sills	1970s	1	Arendt	Hannah	0	13	507	Revolution	1	756	9
Sills	1970s	1	Arendt	Hannah	0	14	450	Social Movements: The Study	1	822	9
Sills	1970s	1	Arendt	Hannah	0	16	112	Totalitarianism	1	908	9
Sills	1970s	1	Arendt	Hannah	0	16	112	Totalitarianism	1	908	9
Sills	1970s	1	Aron	Raymond Claude Ferdinand	0	1	271	Alliances	1	24	10
Sills	1970s	1	Aron	Raymond Claude Ferdinand	0	1	510	Balance of power	1	50	10
Sills	1970s	1	Aron	Raymond Claude Ferdinand	0	1	510	Balance of power	1	50	10
Sills	1970s	1	Aron	Raymond Claude Ferdinand	1	2	534	Coalitions: Coalition Formation	0.5	101	10
Sills	1970s	1	Aron	Raymond Claude Ferdinand	0	3	205	Comte, Auguste	1	123	10
Sills	1970s	1	Aron	Raymond Claude Ferdinand	0	3	370	Containment	1	144	10
Sills	1970s	1	Aron	Raymond Claude Ferdinand	0	3	370	Containment	1	144	10
Sills	1970s	1	Aron	Raymond Claude Ferdinand	0	4	120	Democracy	1	188	10
Sills	1970s	1	Aron	Raymond Claude Ferdinand	0	4	120	Democracy	1	188	10
Sills	1970s	1	Aron	Raymond Claude Ferdinand	0	6	29	Elites	1	240	10
Sills	1970s	1	Aron	Raymond Claude Ferdinand	0	6	559	Freedom	1	300	10
Sills	1970s	1	Aron	Raymond Claude Ferdinand	0	7	393	Historiography The Rhetoric of History	1	340	10
Sills	1970s	1	Aron	Raymond Claude Ferdinand	0	7	433	History: The Philosophy of History	1	348	10
Sills	1970s	1	Aron	Raymond Claude Ferdinand	0	8	75	Ideology: The Concept and Function of Ideology	1	362	10
Sills	1970s	1	Aron	Raymond Claude Ferdinand	0	8	75	Ideology: The Concept and Function of Ideology	1	362	10
Sills	1970s	1	Aron	Raymond Claude Ferdinand	0	8	108	Imperialism	1	366	10
Sills	1970s	1	Aron	Raymond Claude Ferdinand	0	8	108	Imperialism	1	366	10
Sills	1970s	1	Aron	Raymond Claude Ferdinand	0	8	108	Imperialism	1	366	10
Sills	1970s	1	Aron	Raymond Claude Ferdinand	0	8	414	Intellectuals	1	397	10
Sills	1970s	1	Aron	Raymond Claude Ferdinand	0	9	60	International Politics	1	416	10
Sills	1970s	1	Aron	Raymond Claude Ferdinand	0	5	307	Limited War	1	485	10
Sills	1970s	1	Aron	Raymond Claude Ferdinand	0	10	52	Marxist Sociology	1	525	10
Sills	1970s	1	Aron	Raymond Claude Ferdinand	0	10	52	Marxist Sociology	1	525	10
Sills	1970s	1	Aron	Raymond Claude Ferdinand	0	10	52	Marxist Sociology	1	525	10
Sills	1970s	1	Aron	Raymond Claude Ferdinand	0	10	332	Military Power Potential	1	556	10
Sills	1970s	1	Aron	Raymond Claude Ferdinand	0	10	475	Montesquieu	1	570	10
Sills	1970s	1	Aron	Raymond Claude Ferdinand	0	11	44	National Security	1	582	10
Sills	1970s	1	Aron	Raymond Claude Ferdinand	0	11	222	Nuclear War	1	595	10
Sills	1970s	1	Aron	Raymond Claude Ferdinand	0	11	222	Nuclear War	1	595	10
Sills	1970s	1	Aron	Raymond Claude Ferdinand	0	11	222	Nuclear War	1	595	10
Sills	1970s	1	Aron	Raymond Claude Ferdinand	0	11	296	Oppenheimer, Franz	1	606	10
Sills	1970s	1	Aron	Raymond Claude Ferdinand	0	11	409	PARETO, VILFREDO: Contributions to Economics	1	614	10
Sills	1970s	1	Aron	Raymond Claude Ferdinand	0	13	507	Revolution	1	756	10
Sills	1970s	1	Aron	Raymond Claude Ferdinand	0	13	507	Revolution	1	756	10
Sills	1970s	1	Aron	Raymond Claude Ferdinand	0	15	21	Sociology: The Field	1	840	10
Sills	1970s	1	Aron	Raymond Claude Ferdinand	0	15	287	Strategy	1	861	10
Sills	1970s	1	Aron	Raymond Claude Ferdinand	0	15	485	Systems Analysis International Systems	1	881	10
Sills	1970s	1	Aron	Raymond Claude Ferdinand	0	16	312	Verstehen	1	930	10
Sills	1970s	1	Aron	Raymond Claude Ferdinand	0	16	467	War: The Study of War	1	944	10
Sills	1970s	1	Aron	Raymond Claude Ferdinand	0	16	467	War: The Study of War	1	944	10
Sills	1970s	1	Aron	Raymond Claude Ferdinand	0	16	501	Weber, Max	1	945	10
Sills	1970s	1	Bales	Robert F.	2	3	180	Community-Society Continua	0.333333	118	11
Sills	1970s	1	Bales	Robert F.	0	3	219	Conferences	1	125	11
Sills	1970s	1	Bales	Robert F.	0	3	219	Conferences	1	125	11
Sills	1970s	1	Bales	Robert F.	3	3	377	Content Analysis	0.25	145	11
Sills	1970s	1	Bales	Robert F.	2	3	390	Cooperation	0.333333	147	11
Sills	1970s	1	Bales	Robert F.	0	4	155	Deviant Behavior	1	192	11
Sills	1970s	1	Bales	Robert F.	0	4	274	Drinking and Alcoholism: Social Aspects	1	206	11
Sills	1970s	1	Bales	Robert F.	2	6	29	Elites	0.333333	240	11
Sills	1970s	1	Bales	Robert F.	1	6	312	Family: Comparative Structure	0.5	270	11
Sills	1970s	1	Bales	Robert F.	0	7	41	Functional Analysis: Varities of Functional Analysis	1	306	11
Sills	1970s	1	Bales	Robert F.	3	7	275	Groups: Group Behavior	0.25	329	11
Sills	1970s	1	Bales	Robert F.	0	7	275	Groups: Group Behavior	1	329	11
Sills	1970s	1	Bales	Robert F.	0	7	283	Groups: Group Formation	1	330	11
Sills	1970s	1	Bales	Robert F.	0	7	287	Groups: Role Structure	1	332	11
Sills	1970s	1	Bales	Robert F.	0	7	287	Groups: Role Structure	1	332	11
Sills	1970s	1	Bales	Robert F.	2	7	287	Groups: Role Structure	0.333333	332	11
Sills	1970s	1	Bales	Robert F.	1	7	287	Groups: Role Structure	0.5	332	11
Sills	1970s	1	Bales	Robert F.	1	7	288	Groups: Role Structure	0.5	332	11
Sills	1970s	1	Bales	Robert F.	1	7	287	Groups: Role Structure	0.5	332	11
Sills	1970s	1	Bales	Robert F.	0	7	264	Groups: The Study of Groups	1	333	11
Sills	1970s	1	Bales	Robert F.	2	7	264	Groups: The Study of Groups	0.333333	333	11
Sills	1970s	1	Bales	Robert F.	1	8	122	Incest	0.5	368	11
Sills	1970s	1	Bales	Robert F.	0	8	246	Industrial Relations: Human Relations	1	378	11
Sills	1970s	1	Bales	Robert F.	1	8	470	Interaction: Interaction Process Analysis	0.5	400	11
Sills	1970s	1	Bales	Robert F.	1	8	471	Interaction: Interaction Process Analysis	0.5	400	11
Sills	1970s	1	Bales	Robert F.	0	8	470	Interaction: Interaction Process Analysis	1	400	11
Sills	1970s	1	Bales	Robert F.	1	8	470	Interaction: Interaction Process Analysis	0.5	400	11
Sills	1970s	1	Bales	Robert F.	0	8	470	Interaction: Interaction Process Analysis	1	400	11
Sills	1970s	1	Bales	Robert F.	0	8	470	Interaction: Interaction Process Analysis	1	400	11
Sills	1970s	1	Bales	Robert F.	0	8	440	Interaction: Social Interaction	1	402	11
Sills	1970s	1	Bales	Robert F.	0	5	100	Leadership: Psychological Aspects	1	466	11
Sills	1970s	1	Bales	Robert F.	2	11	311	Organizations: Organizational Goals	0.333333	609	11
Sills	1970s	1	Bales	Robert F.	0	12	423	Prediction	1	686	11
Sills	1970s	1	Bales	Robert F.	1	12	613	Psychiatry: The Field	0.5	708	11
Sills	1970s	1	Bales	Robert F.	0	13	342	Reason Analysis	1	741	11
Sills	1970s	1	Bales	Robert F.	2	13	343	Reason Analysis	0.333333	741	11
Sills	1970s	1	Bales	Robert F.	0	13	556	Role: Sociological Aspects	1	762	11
Sills	1970s	1	Bales	Robert F.	1	14	395	Social Control: The Concept	0.5	816	11
Sills	1970s	1	Bales	Robert F.	0	15	256	Status, Social	1	856	11
Sills	1970s	1	Barber	Bernard	1	6	345	Fashion	0.5	274	12
Sills	1970s	1	Barber	Bernard	0	9	434	Knowledge, Sociology of	1	448	12
Sills	1970s	1	Barber	Bernard	0	11	332	Organizations: Organizational Intelligence	1	610	12
Sills	1970s	1	Barber	Bernard	0	12	546	Professions	1	696	12
Sills	1970s	1	Barber	Bernard	0	12	546	Professions	1	696	12
Sills	1970s	1	Barber	Bernard	1	13	486	Research and Development: Industrial R & D	0.5	754	12
Sills	1970s	1	Barber	Bernard	1	14	116	Science: Scientific Communication	0.5	786	12
Sills	1970s	1	Barber	Bernard	1	14	111	Science: Scientists	0.5	787	12
Sills	1970s	1	Barber	Bernard	0	14	100	Science: The Sociology of Science	1	790	12
Sills	1970s	1	Barber	Bernard	1	14	100	Science: The Sociology of Science	0.5	790	12
Sills	1970s	1	Barber	Bernard	0	14	99	Science: The Sociology of Science	1	790	12
Sills	1970s	1	Barber	Bernard	0	14	395	Social Control: The Concept	1	816	12
Sills	1970s	1	Barber	Bernard	1	15	296	Stratification, Social: Introduction	0.5	863	12
Sills	1970s	1	Barber	Bernard	0	15	295	Stratification, Social: Introduction	1	863	12
Sills	1970s	1	Barber	Bernard	0	15	296	Stratification, Social: Introduction	1	863	12
Sills	1970s	1	Barber	Bernard	0	15	586	Technology: The Study of Technology	1	894	12
Sills	1970s	1	Barber	Bernard	0	16	377	Voluntary Associations: Sociological Aspects	1	933	12
Sills	1970s	1	Barber	Bernard	0	16	377	Voluntary Associations: Sociological Aspects	1	933	12
Sills	1970s	0	Barthes	Roland		0	0	0	0	1	13
Sills	1970s	0	Baudrillard	Jean		0	0	0	0	1	14
Sills	1970s	0	Bauman	Zygmunt		0	0	0	0	1	15
Sills	1970s	0	Beck	Ulrich		0	0	0	0	1	16
Sills	1970s	1	Becker	Gary	0	2	286	Capital, Human	1	77	17
Sills	1970s	1	Becker	Gary	0	2	286	Capital, Human	1	77	17
Sills	1970s	1	Becker	Gary	0	2	286	Capital, Human	1	77	17
Sills	1970s	1	Becker	Gary	0	3	341	Consumers: Consumption Levels and Standards	1	142	17
Sills	1970s	1	Becker	Gary	0	9	481	Labor Force: Participation	1	452	17
Sills	1970s	1	Becker	Gary	0	12	451	Prejudice: Social Discrimination	1	687	17
Sills	1970s	1	Becker	Gary	0	16	413	Wages: Structure	1	936	17
Sills	1970s	1	Becker	Gary	0	16	413	Wages: Structure	1	936	17
Sills	1970s	1	Becker	Howard S.	0	4	85	Deliquency: Social Aspects	1	183	18
Sills	1970s	1	Becker	Howard S.	0	4	155	Deviant Behavior	1	192	18
Sills	1970s	1	Becker	Howard S.	0	4	303	Drugs: Addiction, Social Aspects	1	207	18
Sills	1970s	1	Becker	Howard S.	0	4	303	Drugs: Addiction, Social Aspects	1	207	18
Sills	1970s	1	Becker	Howard S.	3	4	516	Education: The Study of Educational Systems	0.25	235	18
Sills	1970s	1	Becker	Howard S.	0	5	58	Law: The Sociology of Law	1	463	18
Sills	1970s	1	Becker	Howard S.	3	10	113	Medical Personnel: Physicians	0.25	536	18
Sills	1970s	1	Becker	Howard S.	0	10	574	Music: Music and Society	1	576	18
Sills	1970s	1	Becker	Howard S.	3	11	238	Observation: Case Studies	0.25	597	18
Sills	1970s	1	Becker	Howard S.	1	11	238	Observation: Case Studies	0.5	597	18
Sills	1970s	1	Becker	Howard S.	1	11	238	Observation: Case Studies	0.5	597	18
Sills	1970s	1	Becker	Howard S.	1	11	240	Observation: Participant Observation	0.5	598	18
Sills	1970s	1	Becker	Howard S.	3	11	240	Observation: Participant Observation	0.25	598	18
Sills	1970s	1	Becker	Howard S.	0	14	232	Sexual Behavior: Homosexuality	1	802	18
Sills	1970s	1	Becker	Howard S.	0	14	458	Social Problems	1	823	18
Sills	1970s	1	Becker	Howard S.	3	14	561	Socialization: Adult Socialization	0.25	831	18
Sills	1970s	1	Becker	Howard S.	0	15	565	Teaching	1	892	18
Sills	1970s	1	Becker	Howard S.	0	15	565	Teaching	1	892	18
Sills	1970s	1	Becker	Howard S.	3	15	565	Teaching	0.25	892	18
Sills	1970s	1	Becker	Howard S.	0	15	565	Teaching	1	892	18
Sills	1970s	1	Becker	Howard S.	0	15	565	Teaching	1	892	18
Sills	1970s	1	Bell	Daniel	0	1	268	Alienation	1	23	19
Sills	1970s	1	Bell	Daniel	0	3	353	Consumers: Consumer Behavior	1	141	19
Sills	1970s	1	Bell	Daniel	0	8	85	Ideology: Ideology and the Social System	1	361	19
Sills	1970s	1	Bell	Daniel	0	8	85	Ideology: Ideology and the Social System	1	361	19
Sills	1970s	1	Bell	Daniel	0	8	76	Ideology: The Concept and Function of Ideology	1	362	19
Sills	1970s	1	Bell	Daniel	0	5	106	Leadership: Sociological Aspects	1	467	19
Sills	1970s	1	Bell	Daniel	0	10	64	Mass Society	1	527	19
Sills	1970s	1	Bell	Daniel	0	11	351	Ostrogorskii, Moisei IA.	1	613	19
Sills	1970s	1	Bell	Daniel	0	12	29	Personality, Political: Conservatism and Radicalism	1	639	19
Sills	1970s	1	Bell	Daniel	0	12	306	Political Sociology	1	673	19
Sills	1970s	1	Bell	Daniel	0	12	423	Prediction	1	686	19
Sills	1970s	1	Bell	Daniel	0	13	299	Radicalism	1	734	19
Sills	1970s	1	Bell	Daniel	0	14	450	Social Movements: The Study	1	822	19
Sills	1970s	1	Bell	Daniel	0	15	315	Stratification, Social: Social Class	1	865	19
Sills	1970s	1	Bellah	Robert	0	2	184	Buddhism	1	69	20
Sills	1970s	1	Bellah	Robert	0	2	446	Christianity	1	92	20
Sills	1970s	1	Bellah	Robert	0	2	446	Christianity	1	92	20
Sills	1970s	1	Bellah	Robert	0	4	25	Death: Death and Bereavement	1	174	20
Sills	1970s	1	Bellah	Robert	0	4	320	Durkheim, Emile	1	210	20
Sills	1970s	1	Bellah	Robert	0	4	505	Economy and Society	1	230	20
Sills	1970s	1	Bellah	Robert	0	6	234	Evolution: Social Evolution	1	262	20
Sills	1970s	1	Bellah	Robert	0	7	461	History: Social History	1	347	20
Sills	1970s	1	Bellah	Robert	0	9	248	Japanese Society	1	428	20
Sills	1970s	1	Bellah	Robert	0	5	515	MacIver, Robert M.	1	508	20
Sills	1970s	1	Bellah	Robert	0	13	413	Religion: The Sociology of Religion	1	748	20
Sills	1970s	1	Bellah	Robert	0	13	413	Religion: The Sociology of Religion	1	748	20
Sills	1970s	1	Bellah	Robert	0	13	436	Religious Organization	1	750	20
Sills	1970s	1	Bellah	Robert	0	14	405	Social Darwinism	1	817	20
Sills	1970s	1	Bellah	Robert	0	14	428	Social Institutions: Comparative Study	1	819	20
Sills	1970s	1	Bellah	Robert	0	14	570	Societal Analysis	1	835	20
Sills	1970s	1	Bellah	Robert	0	16	501	Weber, Max	1	945	20
Sills	1970s	1	Bendix	Reinhard	0	1	300	Anglo-American Society	1	27	21
Sills	1970s	1	Bendix	Reinhard	0	1	300	Anglo-American Society	1	27	21
Sills	1970s	1	Bendix	Reinhard	0	1	477	Authority	1	47	21
Sills	1970s	1	Bendix	Reinhard	0	2	218	Bureaucracy	1	71	21
Sills	1970s	1	Bendix	Reinhard	0	2	218	Bureaucracy	1	71	21
Sills	1970s	1	Bendix	Reinhard	0	2	218	Bureaucracy	1	71	21
Sills	1970s	1	Bendix	Reinhard	0	2	218	Bureaucracy	1	71	21
Sills	1970s	1	Bendix	Reinhard	0	2	424	Chinese Society	1	91	21
Sills	1970s	1	Bendix	Reinhard	1	4	505	Economy and Society	0.5	230	21
Sills	1970s	1	Bendix	Reinhard	0	4	505	Economy and Society	1	230	21
Sills	1970s	1	Bendix	Reinhard	0	6	19	Elections: Electoral Systems	1	239	21
Sills	1970s	1	Bendix	Reinhard	1	8	60	Identification, Political	0.5	359	21
Sills	1970s	1	Bendix	Reinhard	0	8	76	Ideology: The Concept and Function of Ideology	1	362	21
Sills	1970s	1	Bendix	Reinhard	1	8	239	Industrial Relations: The Sociology of Work	0.5	381	21
Sills	1970s	1	Bendix	Reinhard	1	8	239	Industrial Relations: The Sociology of Work	0.5	381	21
Sills	1970s	1	Bendix	Reinhard	0	5	106	Leadership: Sociological Aspects	1	467	21
Sills	1970s	1	Bendix	Reinhard	1	10	83	Mayo, Elton	0.5	530	21
Sills	1970s	1	Bendix	Reinhard	0	10	401	Modernization: Political Aspects	1	563	21
Sills	1970s	1	Bendix	Reinhard	0	11	13	Nation	1	579	21
Sills	1970s	1	Bendix	Reinhard	1	11	254	Occupations and Careers	0.5	600	21
Sills	1970s	1	Bendix	Reinhard	0	13	203	Public Opinion: Political Opinion	1	723	21
Sills	1970s	1	Bendix	Reinhard	0	14	402	Social Control: Organizational Aspects	1	815	21
Sills	1970s	1	Bendix	Reinhard	1	14	428	Social Institutions: Comparative Study	0.5	819	21
Sills	1970s	1	Bendix	Reinhard	0	14	428	Social Institutions: Comparative Study	1	819	21
Sills	1970s	1	Bendix	Reinhard	1	14	420	Social Institutions: The Concept	0.5	820	21
Sills	1970s	1	Bendix	Reinhard	1	14	450	Social Movements: The Study	0.5	822	21
Sills	1970s	1	Bendix	Reinhard	1	14	571	Societal Analysis	0.5	835	21
Sills	1970s	1	Benedict	Ruth	0	1	96	Adolescence	1	9	22
Sills	1970s	1	Benedict	Ruth	0	1	125	Affection	1	13	22
Sills	1970s	1	Benedict	Ruth	0	1	337	Anthropology: Study of Modern Society	1	32	22
Sills	1970s	1	Benedict	Ruth	0	1	477	Authority	1	47	22
Sills	1970s	1	Benedict	Ruth	0	2	109	Boas, Franz	1	62	22
Sills	1970s	1	Benedict	Ruth	0	2	109	Boas, Franz	1	62	22
Sills	1970s	1	Benedict	Ruth	0	3	101	Communication, Political: International Aspects	1	113	22
Sills	1970s	1	Benedict	Ruth	0	3	101	Communication, Political: International Aspects	1	113	22
Sills	1970s	1	Benedict	Ruth	0	3	563	Culture and Personality	1	166	22
Sills	1970s	1	Benedict	Ruth	0	3	547	Culture: Cultural Relatvisism	1	168	22
Sills	1970s	1	Benedict	Ruth	0	3	541	Culture: The Concept of Culture	1	171	22
Sills	1970s	1	Benedict	Ruth	0	6	500	Folklore	1	293	22
Sills	1970s	1	Benedict	Ruth	0	7	446	History: Ethnohistory	1	344	22
Sills	1970s	1	Benedict	Ruth	0	8	199	Indians, North American	1	375	22
Sills	1970s	1	Benedict	Ruth	0	8	379	Integration: Cultural Integration	1	394	22
Sills	1970s	1	Benedict	Ruth	0	9	248	Japanese Society	1	428	22
Sills	1970s	1	Benedict	Ruth	0	10	408	Modernization: The Bourgeoisie	1	565	22
Sills	1970s	1	Benedict	Ruth	0	10	581	Myth and Symbol	1	577	22
Sills	1970s	1	Benedict	Ruth	0	11	19	National Character	1	580	22
Sills	1970s	1	Benedict	Ruth	0	12	224	Political Culture	1	663	22
Sills	1970s	1	Benedict	Ruth	0	12	224	Political Culture	1	663	22
Sills	1970s	1	Benedict	Ruth	0	12	335	Politics, Comparative	1	676	22
Sills	1970s	1	Benedict	Ruth	0	13	268	Race	1	729	22
Sills	1970s	1	Benedict	Ruth	0	14	15	Sapir, Edward: Contributions to Linguistics	1	776	22
Sills	1970s	1	Benedict	Ruth	0	14	562	Socialization: Adult Socialization	1	831	22
Sills	1970s	1	Benedict	Ruth	0	15	36	Sociology: Development of Sociological Thought	1	838	22
Sills	1970s	0	Benhabib	Seyla		0	0	0	0	1	23
Sills	1970s	1	Berelson	Bernard	0	2	45	Behavioral Sciences	1	57	24
Sills	1970s	1	Berelson	Bernard	1	2	45	Behavioral Sciences	0.5	57	24
Sills	1970s	1	Berelson	Bernard	2	3	61	Communication, Mass: Control and Public Policy	0.333333	109	24
Sills	1970s	1	Berelson	Bernard	0	3	89	Communication, Mass: Effects	1	110	24
Sills	1970s	1	Berelson	Bernard	2	3	89	Communication, Mass: Effects	0.333333	110	24
Sills	1970s	1	Berelson	Bernard	2	3	90	Communication, Mass: Effects	0.333333	110	24
Sills	1970s	1	Berelson	Bernard	0	3	53	Communication, Mass: Study	1	111	24
Sills	1970s	1	Berelson	Bernard	1	3	53	Communication, Mass: Study	0.5	111	24
Sills	1970s	1	Berelson	Bernard	2	3	95	Communication, Political: Introduction	0.333333	114	24
Sills	1970s	1	Berelson	Bernard	2	3	95	Communication, Political: Introduction	0.333333	114	24
Sills	1970s	1	Berelson	Bernard	0	3	377	Content Analysis	1	145	24
Sills	1970s	1	Berelson	Bernard	2	3	522	Cross Pressure	0.333333	163	24
Sills	1970s	1	Berelson	Bernard	2	3	522	Cross Pressure	0.333333	163	24
Sills	1970s	1	Berelson	Bernard	2	4	61	Decision Making: Political Aspects	0.333333	177	24
Sills	1970s	1	Berelson	Bernard	2	4	184	Diffusion: Impersonal Influence	0.333333	195	24
Sills	1970s	1	Berelson	Bernard	0	6	388	Fertility Control	1	280	24
Sills	1970s	1	Berelson	Bernard	2	7	17	Friendship	0.333333	304	24
Sills	1970s	1	Berelson	Bernard	2	8	60	Identification, Political	0.333333	359	24
Sills	1970s	1	Berelson	Bernard	2	8	318	Information Storage and Retrieval: Libraries	0.333333	389	24
Sills	1970s	1	Berelson	Bernard	0	8	317	Information Storage and Retrieval: Libraries	1	389	24
Sills	1970s	1	Berelson	Bernard	1	5	100	Leadership: Psychological Aspects	0.5	466	24
Sills	1970s	1	Berelson	Bernard	2	11	378	Panel Studies	0.333333	617	24
Sills	1970s	1	Berelson	Bernard	1	11	496	Peace	0.5	628	24
Sills	1970s	1	Berelson	Bernard	2	12	20	Personality, Political: Study	0.333333	640	24
Sills	1970s	1	Berelson	Bernard	2	12	21	Personality, Political: Study	0.333333	640	24
Sills	1970s	1	Berelson	Bernard	2	12	64	Persuasion	0.333333	644	24
Sills	1970s	1	Berelson	Bernard	2	12	212	Political Behavior	0.333333	662	24
Sills	1970s	1	Berelson	Bernard	2	12	213	Political Behavior	0.333333	662	24
Sills	1970s	1	Berelson	Bernard	2	12	264	Political Participation	0.333333	669	24
Sills	1970s	1	Berelson	Bernard	2	12	298	Political Science	0.333333	672	24
Sills	1970s	1	Berelson	Bernard	2	12	329	Political Theory: Trends and Goals	0.333333	675	24
Sills	1970s	1	Berelson	Bernard	2	12	335	Politics, Comparative	0.333333	676	24
Sills	1970s	1	Berelson	Bernard	2	12	335	Politics, Comparative	0.333333	676	24
Sills	1970s	1	Berelson	Bernard	2	12	588	Propaganda	0.333333	701	24
Sills	1970s	1	Berelson	Bernard	1	12	589	Propaganda	0.5	701	24
Sills	1970s	1	Berelson	Bernard	1	12	637	Psychiatry: The Religio-Psychiatric Movement	0.5	709	24
Sills	1970s	1	Berger	Morroe	0	2	218	Bureaucracy	1	71	25
Sills	1970s	1	Berger	Morroe	0	2	500	Civil Service	1	98	25
Sills	1970s	1	Berger	Morroe	1	7	283	Groups: Group Formation	0.5	330	25
Sills	1970s	1	Berger	Morroe	0	5	58	Law: The Sociology of Law	1	463	25
Sills	1970s	1	Berger	Morroe	0	10	409	Modernization: The Bourgeoisie	1	565	25
Sills	1970s	1	Berger	Morroe	0	11	101	Near Eastern Society: The Islamic Countries	1	588	25
Sills	1970s	1	Berger	Peter Ludwig	0	9	434	Knowledge, Sociology of	1	448	26
Sills	1970s	1	Berger	Peter Ludwig	0	10	361	Millenarism	1	559	26
Sills	1970s	1	Berger	Peter Ludwig	1	14	74	Schütz, Alfred	0.5	784	26
Sills	1970s	1	Berger	Peter Ludwig	0	14	135	Sects and Cults	1	792	26
Sills	1970s	1	Berger	Peter Ludwig	0	16	312	Verstehen	1	930	26
Sills	1970s	1	Bernard	Jessie	1	2	65	Bernard, L.L.	0.5	60	27
Sills	1970s	1	Bernard	Jessie	1	2	65	Bernard, L.L.	0.5	60	27
Sills	1970s	1	Bernard	Jessie	1	2	306	Carey, Henry C.	0.5	80	27
Sills	1970s	1	Bernard	Jessie	0	3	168	Community: Community Disorganization	1	119	27
Sills	1970s	1	Bernard	Jessie	0	3	232	Conflict: Political Aspects	1	128	27
Sills	1970s	1	Bernard	Jessie	0	3	231	Conflict: Political Aspects	1	128	27
Sills	1970s	1	Bernard	Jessie	0	3	231	Conflict: Political Aspects	1	128	27
Sills	1970s	1	Bernard	Jessie	0	3	236	Conflict: Social Aspects	1	130	27
Sills	1970s	1	Bernard	Jessie	0	9	314	Judiciary: Judicial Behavior	1	436	27
Sills	1970s	1	Bernard	Jessie	0	13	181	Public Law: The Field	1	721	27
Sills	1970s	1	Bernard	Jessie	1	14	458	Social Problems	0.5	823	27
Sills	1970s	1	Bernard	Jessie	1	15	21	Sociology: The Field	0.5	840	27
Sills	1970s	1	Bernard	Jessie	0	15	21	Sociology: The Field	1	840	27
Sills	1970s	1	Bernard	Jessie	0	15	337	Stratification, Social: Class Culture	1	862	27
Sills	1970s	1	Blau	Peter M.	0	1	79	Administration: Behavior	1	7	28
Sills	1970s	1	Blau	Peter M.	1	1	79	Administration: Behavior	0.5	7	28
Sills	1970s	1	Blau	Peter M.	0	3	390	Cooperation	1	147	28
Sills	1970s	1	Blau	Peter M.	0	6	79	Engineering	1	244	28
Sills	1970s	1	Blau	Peter M.	1	7	283	Groups: Group Formation	0.5	330	28
Sills	1970s	1	Blau	Peter M.	0	7	287	Groups: Role Structure	1	332	28
Sills	1970s	1	Blau	Peter M.	0	7	264	Groups: The Study of Groups	1	333	28
Sills	1970s	1	Blau	Peter M.	0	7	264	Groups: The Study of Groups	1	333	28
Sills	1970s	1	Blau	Peter M.	0	8	239	Industrial Relations: The Sociology of Work	1	381	28
Sills	1970s	1	Blau	Peter M.	1	8	239	Industrial Relations: The Sociology of Work	0.5	381	28
Sills	1970s	1	Blau	Peter M.	0	8	457	Interaction: Social Exchange	1	401	28
Sills	1970s	1	Blau	Peter M.	0	8	457	Interaction: Social Exchange	1	401	28
Sills	1970s	1	Blau	Peter M.	0	11	238	Observation: Case Studies	1	597	28
Sills	1970s	1	Blau	Peter M.	0	11	318	Organizations: Effectiveness	1	607	28
Sills	1970s	1	Blau	Peter M.	0	11	342	Organizations: Methods of Research	1	608	28
Sills	1970s	1	Blau	Peter M.	2	11	342	Organizations: Methods of Research	0.333333	608	28
Sills	1970s	1	Blau	Peter M.	1	11	310	Organizations: Organizational Goals	0.5	609	28
Sills	1970s	1	Blau	Peter M.	0	11	304	Organizations: Theories	1	611	28
Sills	1970s	1	Blau	Peter M.	1	11	304	Organizations: Theories	0.5	611	28
Sills	1970s	1	Blau	Peter M.	0	12	212	Political Behavior	1	662	28
Sills	1970s	1	Blau	Peter M.	0	14	494	Social Structure: Social Structure Analysis	1	826	28
Sills	1970s	1	Blau	Peter M.	0	14	494	Social Structure: Social Structure Analysis	1	826	28
Sills	1970s	1	Blau	Peter M.	0	15	565	Teaching	1	892	28
Sills	1970s	1	Blau	Peter M.	0	16	377	Voluntary Associations: Sociological Aspects	1	933	28
Sills	1970s	1	Blau	Peter M.	0	16	501	Weber, Max	1	945	28
Sills	1970s	1	Bloch	Marc Léopold Benjamin	0	7	446	History: Ethnohistory	1	344	29
Sills	1970s	0	Blossfeld	Hans-Peter		0	0	0	0	1	30
Sills	1970s	1	Blumer	Herbert	0	1	457	Attitudes: Nature	1	44	31
Sills	1970s	1	Blumer	Herbert	0	2	564	Collective Behavior	1	106	31
Sills	1970s	1	Blumer	Herbert	0	8	246	Industrial Relations: Human Relations	1	378	31
Sills	1970s	1	Blumer	Herbert	0	8	445	Interaction: Symbolic Interaction	1	403	31
Sills	1970s	1	Blumer	Herbert	0	10	58	Mass Phenomena	1	526	31
Sills	1970s	1	Blumer	Herbert	0	10	64	Mass Society	1	527	31
Sills	1970s	1	Blumer	Herbert	0	10	87	Mead, George Herbert	1	532	31
Sills	1970s	1	Blumer	Herbert	0	14	450	Social Movements: The Study	1	822	31
Sills	1970s	1	Blumer	Herbert	0	14	450	Social Movements: The Study	1	822	31
Sills	1970s	1	Blumer	Herbert	0	16	6	Thomas, W. I.	1	898	31
Sills	1970s	1	Boas	Franz	0	1	25	Acculturation	1	5	32
Sills	1970s	1	Boas	Franz	0	1	337	Anthropology: Study of Modern Society	1	32	32
Sills	1970s	1	Boas	Franz	0	1	337	Anthropology: Study of Modern Society	1	32	32
Sills	1970s	1	Boas	Franz	0	1	313	Anthropology: The Field	1	33	32
Sills	1970s	1	Boas	Franz	0	3	541	Culture: The Concept of Culture	1	171	32
Sills	1970s	1	Boas	Franz	0	3	541	Culture: The Concept of Culture	1	171	32
Sills	1970s	1	Boas	Franz	0	4	173	Diffusion: Cultural Diffusion	1	194	32
Sills	1970s	1	Boas	Franz	0	6	185	Ethnology	1	256	32
Sills	1970s	1	Boas	Franz	0	6	185	Ethnology	1	256	32
Sills	1970s	1	Boas	Franz	0	5	369	Linguistics: The Field	1	490	32
Sills	1970s	1	Boas	Franz	0	5	369	Linguistics: The Field	1	490	32
Sills	1970s	1	Boas	Franz	0	12	480	Primitive Art	1	690	32
Sills	1970s	1	Boas	Franz	0	13	268	Race	1	729	32
Sills	1970s	1	Boas	Franz	0	13	268	Race	1	729	32
Sills	1970s	1	Boas	Franz	0	13	303	Radin, Paul	1	735	32
Sills	1970s	1	Boas	Franz	0	15	167	Stateless Society	1	852	32
Sills	1970s	1	Boas	Franz	0	15	361	Style	1	868	32
Sills	1970s	0	Boltanski	Luc		0	0	0	0	1	33
Sills	1970s	0	Boserup	Ester		0	0	0	0	1	34
Sills	1970s	1	Bottomore	Thomas Burton	0	2	218	Bureaucracy	1	71	35
Sills	1970s	1	Bottomore	Thomas Burton	0	6	29	Elites	1	240	35
Sills	1970s	1	Bottomore	Thomas Burton	0	15	21	Sociology: The Field	1	840	35
Sills	1970s	1	Boudon	Raymond	0	14	122	Scientific Explanation	1	791	36
Sills	1970s	1	Boudon	Raymond	0	14	494	Social Structure: Social Structure Analysis	1	826	36
Sills	1970s	1	Boudon	Raymond	1	15	419	Survey Analysis: Methods of Survey Analysis	0.5	875	36
Sills	1970s	1	Boudon	Raymond	0	15	419	Survey Analysis: Methods of Survey Analysis	1	875	36
Sills	1970s	1	Boudon	Raymond	0	15	419	Survey Analysis: Methods of Survey Analysis	1	875	36
Sills	1970s	1	Boudon	Raymond	0	15	428	Survey Analysis: The Analysis of Attribute Data	1	876	36
Sills	1970s	1	Boudon	Raymond	0	15	513	Tarde, Gabriel	1	887	36
Sills	1970s	1	Bourdieu	Pierre F.	3	1	137	African Society: North Africa	0.25	14	37
Sills	1970s	1	Bourdieu	Pierre F.	0	1	137	African Society: North Africa	1	14	37
Sills	1970s	1	Bowlby	(Edward) John Mostyn	0	4	92	Deliquency: Psychological Aspects	1	182	38
Sills	1970s	1	Bowlby	(Edward) John Mostyn	0	6	312	Family: Comparative Structure	1	270	38
Sills	1970s	1	Bowlby	(Edward) John Mostyn	0	8	114	Imprinting	1	367	38
Sills	1970s	1	Bowlby	(Edward) John Mostyn	0	8	283	Infancy: Infant Development	1	384	38
Sills	1970s	1	Bowlby	(Edward) John Mostyn	0	8	288	Infancy: The Effects of Early Experience	1	385	38
Sills	1970s	1	Bowlby	(Edward) John Mostyn	0	10	162	Mental Disorders: Childhood Mental Disorders	1	542	38
Sills	1970s	1	Bowlby	(Edward) John Mostyn	0	10	162	Mental Disorders: Childhood Mental Disorders	1	542	38
Sills	1970s	1	Bowlby	(Edward) John Mostyn	3	10	155	Mental Disorders: Epidemology	0.25	543	38
Sills	1970s	1	Bowlby	(Edward) John Mostyn	0	11	614	Personality: Personality Development	1	642	38
Sills	1970s	1	Broom	Leonard S.	1	1	443	Assimilation	0.5	41	39
Sills	1970s	1	Bruner	Jerome Seymour	2	1	467	Attitudes: Change	0.333333	43	40
Sills	1970s	1	Bruner	Jerome Seymour	2	1	458	Attitudes: Nature	0.333333	44	40
Sills	1970s	1	Bruner	Jerome Seymour	2	2	157	Brunswik, Egon	0.333333	68	40
Sills	1970s	1	Bruner	Jerome Seymour	2	3	210	Concept Formation	0.333333	124	40
Sills	1970s	1	Bruner	Jerome Seymour	0	3	461	Creativity: Genius and Ability	1	153	40
Sills	1970s	1	Bruner	Jerome Seymour	0	3	441	Creativity: Psychological Aspects	1	154	40
Sills	1970s	1	Bruner	Jerome Seymour	0	3	455	Creativity: Social Aspects	1	155	40
Sills	1970s	1	Bruner	Jerome Seymour	0	4	538	Educational Psychology	1	236	40
Sills	1970s	1	Bruner	Jerome Seymour	0	8	398	Intellectual Development	1	396	40
Sills	1970s	1	Bruner	Jerome Seymour	0	8	398	Intellectual Development	1	396	40
Sills	1970s	1	Bruner	Jerome Seymour	2	9	161	Interviewing: Social Research	0.333333	422	40
Sills	1970s	1	Bruner	Jerome Seymour	0	10	478	Montessori, Maria	1	571	40
Sills	1970s	1	Bruner	Jerome Seymour	0	11	567	Perception: Person Perception	1	632	40
Sills	1970s	1	Bruner	Jerome Seymour	0	11	567	Perception: Person Perception	1	632	40
Sills	1970s	1	Bruner	Jerome Seymour	0	11	575	Perception: Social Perspection	1	633	40
Sills	1970s	1	Bruner	Jerome Seymour	2	12	5	Personality: Contemporary Viewpoints (I)	0.333333	641	40
Sills	1970s	1	Bruner	Jerome Seymour	2	12	65	Persuasion	0.333333	644	40
Sills	1970s	1	Bruner	Jerome Seymour	2	13	361	Reference Group	0.333333	742	40
Sills	1970s	1	Bruner	Jerome Seymour	2	14	159	Self Concept	0.333333	795	40
Sills	1970s	1	Bruner	Jerome Seymour	2	14	473	Social Psychology	0.333333	824	40
Sills	1970s	1	Bruner	Jerome Seymour	0	14	472	Social Psychology	1	824	40
Sills	1970s	1	Bruner	Jerome Seymour	2	15	614	Thinking: The Field	0.333333	897	40
Sills	1970s	0	Burawoy	Michael		0	0	0	0	1	41
Sills	1970s	1	Burgess	Ernest W.	0	1	195	Aging: Social Aspects	1	20	42
Sills	1970s	1	Burgess	Ernest W.	1	1	444	Assimilation	0.5	41	42
Sills	1970s	1	Burgess	Ernest W.	0	2	472	City: Comparative Urban Structure	1	93	42
Sills	1970s	1	Burgess	Ernest W.	2	2	455	City: Forms and Functions	0.333333	94	42
Sills	1970s	1	Burgess	Ernest W.	0	2	454	City: Forms and Functions	1	94	42
Sills	1970s	1	Burgess	Ernest W.	0	2	459	City: The Modern City	1	96	42
Sills	1970s	1	Burgess	Ernest W.	1	3	232	Conflict: Political Aspects	0.5	128	42
Sills	1970s	1	Burgess	Ernest W.	1	3	236	Conflict: Social Aspects	0.5	130	42
Sills	1970s	1	Burgess	Ernest W.	0	4	337	Ecology: Human Ecology	1	213	42
Sills	1970s	1	Burgess	Ernest W.	2	4	505	Economy and Society	0.333333	230	42
Sills	1970s	1	Burgess	Ernest W.	0	7	61	Gambling	1	308	42
Sills	1970s	1	Burgess	Ernest W.	1	7	144	Geography: Social Geography	0.5	317	42
Sills	1970s	1	Burgess	Ernest W.	0	9	263	Johnson, Charles S.	1	431	42
Sills	1970s	1	Burgess	Ernest W.	1	11	419	Park, Robert E.	0.5	622	42
Sills	1970s	1	Burgess	Ernest W.	1	12	423	Prediction	0.5	686	42
Sills	1970s	1	Burgess	Ernest W.	1	12	424	Prediction	0.5	686	42
Sills	1970s	1	Burgess	Ernest W.	0	12	423	Prediction	1	686	42
Sills	1970s	1	Burgess	Ernest W.	2	14	150	Segregation	0.333333	794	42
Sills	1970s	1	Burgess	Ernest W.	1	14	258	Simmel, Georg	0.5	806	42
Sills	1970s	1	Burgess	Ernest W.	2	14	395	Social Control: The Concept	0.333333	816	42
Sills	1970s	1	Burgess	Ernest W.	1	14	409	Social Differentiation	0.5	818	42
Sills	1970s	0	Burt	Ronald S.		0	0	0	0	1	43
Sills	1970s	0	Butler	Judith		0	0	0	0	1	44
Sills	1970s	0	Calhoun	Craig J.		0	0	0	0	1	45
Sills	1970s	0	Callon	Michel		0	0	0	0	1	46
Sills	1970s	1	Campbell	Donald T.	0	1	466	Attitudes: Change	1	43	47
Sills	1970s	1	Campbell	Donald T.	0	1	457	Attitudes: Nature	1	44	47
Sills	1970s	1	Campbell	Donald T.	1	3	241	Conflict: Anthropological Aspects	0.5	127	47
Sills	1970s	1	Campbell	Donald T.	1	6	202	Evaluation Research	0.5	258	47
Sills	1970s	1	Campbell	Donald T.	1	6	262	Experimental Design: Quasi-experimental Design	0.5	265	47
Sills	1970s	1	Campbell	Donald T.	0	6	262	Experimental Design: Quasi-experimental Design	1	265	47
Sills	1970s	1	Campbell	Donald T.	1	6	262	Experimental Design: Quasi-experimental Design	0.5	265	47
Sills	1970s	1	Campbell	Donald T.	0	6	262	Experimental Design: Quasi-experimental Design	1	265	47
Sills	1970s	1	Campbell	Donald T.	1	6	262	Experimental Design: Quasi-experimental Design	0.5	265	47
Sills	1970s	1	Campbell	Donald T.	1	6	253	Experimental Design: The Design of Experiments	0.5	267	47
Sills	1970s	1	Campbell	Donald T.	0	7	275	Groups: Group Behavior	1	329	47
Sills	1970s	1	Campbell	Donald T.	3	9	169	Interviewing: Personality Appraisal	0.25	421	47
Sills	1970s	1	Campbell	Donald T.	1	9	170	Interviewing: Personality Appraisal	0.5	421	47
Sills	1970s	1	Campbell	Donald T.	0	9	160	Interviewing: Social Research	1	422	47
Sills	1970s	1	Campbell	Donald T.	1	5	336	Linear Hypotheses: Analysis of Variance	0.5	486	47
Sills	1970s	1	Campbell	Donald T.	2	11	196	Nonparametric Statistics: Runs	0.333333	592	47
Sills	1970s	1	Campbell	Donald T.	1	11	342	Organizations: Methods of Research	0.5	608	47
Sills	1970s	1	Campbell	Donald T.	0	11	378	Panel Studies	1	617	47
Sills	1970s	1	Campbell	Donald T.	1	11	575	Perception: Social Perspection	0.5	633	47
Sills	1970s	1	Campbell	Donald T.	1	11	575	Perception: Social Perspection	0.5	633	47
Sills	1970s	1	Campbell	Donald T.	1	12	42	Personality Measurement: Inventories	0.5	635	47
Sills	1970s	1	Campbell	Donald T.	1	12	47	Personality Measurement: MMPI	0.5	636	47
Sills	1970s	1	Campbell	Donald T.	1	12	37	Personality Measurement: Overview	0.5	637	47
Sills	1970s	1	Campbell	Donald T.	0	12	37	Personality Measurement: Overview	1	637	47
Sills	1970s	1	Campbell	Donald T.	0	12	63	Persuasion	1	644	47
Sills	1970s	1	Campbell	Donald T.	0	13	360	Reference Group	1	742	47
Sills	1970s	1	Campbell	Donald T.	1	14	473	Social Psychology	0.5	824	47
Sills	1970s	1	Campbell	Donald T.	1	15	419	Survey Analysis: Methods of Survey Analysis	0.5	875	47
Sills	1970s	1	Campbell	Donald T.	0	15	494	Systems Analysis: Psychological Systems	1	883	47
Sills	1970s	1	Cantril	Hadley	1	1	467	Attitudes: Change	0.5	43	48
Sills	1970s	1	Cantril	Hadley	1	1	458	Attitudes: Nature	0.5	44	48
Sills	1970s	1	Cantril	Hadley	0	3	54	Communication, Mass: Study	1	111	48
Sills	1970s	1	Cantril	Hadley	1	3	101	Communication, Political: International Aspects	0.5	113	48
Sills	1970s	1	Cantril	Hadley	1	6	132	Errors: Nonsampling Erros	0.5	250	48
Sills	1970s	1	Cantril	Hadley	0	6	131	Errors: Nonsampling Erros	1	250	48
Sills	1970s	1	Cantril	Hadley	0	6	131	Errors: Nonsampling Erros	1	250	48
Sills	1970s	1	Cantril	Hadley	1	7	283	Groups: Group Formation	0.5	330	48
Sills	1970s	1	Cantril	Hadley	1	8	60	Identification, Political	0.5	359	48
Sills	1970s	1	Cantril	Hadley	1	8	521	International Cultural Cooperation	0.5	408	48
Sills	1970s	1	Cantril	Hadley	0	9	319	Judiciary: Judicial Values	1	438	48
Sills	1970s	1	Cantril	Hadley	1	5	486	Loyalty	0.5	502	48
Sills	1970s	1	Cantril	Hadley	0	10	394	Modernization: Social Aspects	1	564	48
Sills	1970s	1	Cantril	Hadley	0	11	79	Nativism and Revivalism	1	586	48
Sills	1970s	1	Cantril	Hadley	0	12	20	Personality, Political: Study	1	640	48
Sills	1970s	1	Cantril	Hadley	0	11	604	Personality: The Field	1	643	48
Sills	1970s	1	Cantril	Hadley	0	12	424	Prediction	1	686	48
Sills	1970s	1	Cantril	Hadley	0	13	196	Public Opinion: Introduction	1	722	48
Sills	1970s	1	Cantril	Hadley	1	13	196	Public Opinion: Introduction	0.5	722	48
Sills	1970s	1	Cantril	Hadley	1	13	557	Role: Sociological Aspects	0.5	762	48
Sills	1970s	1	Cantril	Hadley	1	14	159	Self Concept	0.5	795	48
Sills	1970s	1	Cantril	Hadley	0	14	450	Social Movements: The Study	1	822	48
Sills	1970s	1	Cantril	Hadley	0	14	450	Social Movements: The Study	1	822	48
Sills	1970s	1	Cantril	Hadley	0	16	467	War: The Study of War	1	944	48
Sills	1970s	1	Cartwright	Dorwin P.	1	2	546	Cohesion, Social	0.5	104	49
Sills	1970s	1	Cartwright	Dorwin P.	0	3	219	Conferences	1	125	49
Sills	1970s	1	Cartwright	Dorwin P.	1	6	416	Field Theory	0.5	283	49
Sills	1970s	1	Cartwright	Dorwin P.	1	7	229	Government	0.5	327	49
Sills	1970s	1	Cartwright	Dorwin P.	1	7	283	Groups: Group Formation	0.5	330	49
Sills	1970s	1	Cartwright	Dorwin P.	1	7	264	Groups: The Study of Groups	0.5	333	49
Sills	1970s	1	Cartwright	Dorwin P.	1	5	100	Leadership: Psychological Aspects	0.5	466	49
Sills	1970s	1	Cartwright	Dorwin P.	0	5	106	Leadership: Sociological Aspects	1	467	49
Sills	1970s	1	Cartwright	Dorwin P.	0	5	270	Lewin, Kurt	1	481	49
Sills	1970s	1	Cartwright	Dorwin P.	0	5	270	Lewin, Kurt	1	481	49
Sills	1970s	1	Cartwright	Dorwin P.	1	12	20	Personality, Political: Study	0.5	640	49
Sills	1970s	1	Cartwright	Dorwin P.	1	15	621	Thinking: Cognitive Organization and Processes	0.5	896	49
Sills	1970s	1	Cartwright	Dorwin P.	0	16	377	Voluntary Associations: Sociological Aspects	1	933	49
Sills	1970s	0	Castells	Manuel		0	0	0	0	1	50
Sills	1970s	1	Childe	Vere G.	0	1	385	Archeology: The Field	1	37	51
Sills	1970s	1	Childe	Vere G.	0	1	385	Archeology: The Field	1	37	51
Sills	1970s	1	Childe	Vere G.	0	3	558	Culture: Culture Change	1	169	51
Sills	1970s	1	Childe	Vere G.	0	4	254	Domestication: Animal Domestication	1	203	51
Sills	1970s	1	Childe	Vere G.	0	4	254	Domestication: Animal Domestication	1	203	51
Sills	1970s	1	Childe	Vere G.	0	4	250	Domestication: The Food-producing Revolution	1	204	51
Sills	1970s	1	Childe	Vere G.	0	4	250	Domestication: The Food-producing Revolution	1	204	51
Sills	1970s	1	Childe	Vere G.	0	4	250	Domestication: The Food-producing Revolution	1	204	51
Sills	1970s	1	Childe	Vere G.	0	4	250	Domestication: The Food-producing Revolution	1	204	51
Sills	1970s	1	Childe	Vere G.	0	6	227	Evolution: Cultural Evolution	1	259	51
Sills	1970s	1	Childe	Vere G.	0	6	227	Evolution: Cultural Evolution	1	259	51
Sills	1970s	1	Childe	Vere G.	0	14	405	Social Darwinism	1	817	51
Sills	1970s	1	Childe	Vere G.	0	16	7	Thompson, William	1	899	51
Sills	1970s	1	Childe	Vere G.	0	16	133	Transportation: Social Aspects	1	912	51
Sills	1970s	1	Childe	Vere G.	0	16	207	Urban Revolution: Introduction	1	918	51
Sills	1970s	1	Childe	Vere G.	0	16	207	Urban Revolution: Introduction	1	918	51
Sills	1970s	1	Chomsky	(Avram) Noam	0	1	313	Anthropology: The Field	1	33	52
Sills	1970s	1	Chomsky	(Avram) Noam	0	3	541	Culture: The Concept of Culture	1	171	52
Sills	1970s	1	Chomsky	(Avram) Noam	0	8	398	Intellectual Development	1	396	52
Sills	1970s	1	Chomsky	(Avram) Noam	0	5	8	Language: The Psychology of Language	1	456	52
Sills	1970s	1	Chomsky	(Avram) Noam	0	5	369	Linguistics: The Field	1	490	52
Sills	1970s	1	Chomsky	(Avram) Noam	0	5	369	Linguistics: The Field	1	490	52
Sills	1970s	1	Chomsky	(Avram) Noam	0	5	369	Linguistics: The Field	1	490	52
Sills	1970s	1	Chomsky	(Avram) Noam	0	5	369	Linguistics: The Field	1	490	52
Sills	1970s	1	Chomsky	(Avram) Noam	0	13	526	Ritual	1	758	52
Sills	1970s	1	Chomsky	(Avram) Noam	0	14	91	Science: The Philosophy of Science	1	789	52
Sills	1970s	1	Chomsky	(Avram) Noam	0	14	169	Semantics and Semiotics	1	797	52
Sills	1970s	1	Chomsky	(Avram) Noam	0	15	472	Systems Analysis: Social Systems	1	884	52
Sills	1970s	1	Chomsky	(Avram) Noam	0	15	472	Systems Analysis: Social Systems	1	884	52
Sills	1970s	1	Chomsky	(Avram) Noam	1	16	299	Variances, Statistical Study of	0.5	928	52
Sills	1970s	1	Cicourel	Aaron Victor	1	4	85	Deliquency: Sociological Aspects	0.5	184	53
Sills	1970s	1	Cicourel	Aaron Victor	1	4	525	Education: Education and Society	0.5	233	53
Sills	1970s	1	Cicourel	Aaron Victor	1	4	516	Education: The Study of Educational Systems	0.5	235	53
Sills	1970s	1	Cicourel	Aaron Victor	0	6	176	Ethnography	1	255	53
Sills	1970s	1	Cicourel	Aaron Victor	1	11	238	Observation: Case Studies	0.5	597	53
Sills	1970s	1	Clark	John Bates	1	1	356	Antitrust Legislation	0.5	35	54
Sills	1970s	1	Clark	John Bates	1	7	177	Giddings, Franklin H.	0.5	320	54
Sills	1970s	1	Clark	John Bates	0	12	519	Production	1	694	54
Sills	1970s	1	Clark	John Bates	0	12	551	Profit	1	697	54
Sills	1970s	1	Clark	John Bates	0	16	20	Thünen, Johann Heinrich Von	1	901	54
Sills	1970s	1	Clark	John Bates	0	16	402	Wages: Theory	1	938	54
Sills	1970s	1	Cloward	Richard A.	1	3	476	Crime: Causes of Crime	0.5	156	55
Sills	1970s	1	Cloward	Richard A.	1	4	96	Deliquency: Deliquent Gangs	0.5	181	55
Sills	1970s	1	Cloward	Richard A.	1	4	92	Deliquency: Psychological Aspects	0.5	182	55
Sills	1970s	1	Cloward	Richard A.	1	4	85	Deliquency: Sociological Aspects	0.5	184	55
Sills	1970s	1	Cloward	Richard A.	1	4	80	Deliquency: The Study of Delinquency	0.5	185	55
Sills	1970s	1	Cloward	Richard A.	1	4	155	Deviant Behavior	0.5	192	55
Sills	1970s	1	Cloward	Richard A.	1	12	137	Planning, Social: Regional and Urban Planning	0.5	653	55
Sills	1970s	1	Cloward	Richard A.	0	14	505	Social Work	1	828	55
Sills	1970s	1	Cloward	Richard A.	1	14	505	Social Work	0.5	828	55
Sills	1970s	1	Cloward	Richard A.	1	15	439	Sutherland, Edwin H.	0.5	877	55
Sills	1970s	1	Cole	Jonathan	1	4	290	Drugs: Psychopharmacology	0.5	208	56
Sills	1970s	1	Cole	Jonathan	0	13	135	Psychosis	1	717	56
Sills	1970s	0	Cole	Stephen	0	0	0	0	0	1	57
Sills	1970s	1	Coleman	James S.	1	1	477	Authority	0.5	47	58
Sills	1970s	1	Coleman	James S.	0	3	168	Community: Community Disorganization	1	119	58
Sills	1970s	1	Coleman	James S.	0	3	162	Community: The Study of Community Power	1	120	58
Sills	1970s	1	Coleman	James S.	0	3	232	Conflict: Political Aspects	1	128	58
Sills	1970s	1	Coleman	James S.	1	4	120	Democracy	0.5	188	58
Sills	1970s	1	Coleman	James S.	1	4	168	Dictatorship	0.5	193	58
Sills	1970s	1	Coleman	James S.	2	4	184	Diffusion: Impersonal Influence	0.333333	195	58
Sills	1970s	1	Coleman	James S.	0	4	184	Diffusion: Impersonal Influence	1	195	58
Sills	1970s	1	Coleman	James S.	1	4	429	Economic Growth: Noneconomic Aspects	0.5	219	58
Sills	1970s	1	Coleman	James S.	0	4	532	Education: Educational Organization	1	234	58
Sills	1970s	1	Coleman	James S.	0	4	516	Education: The Study of Educational Systems	1	235	58
Sills	1970s	1	Coleman	James S.	0	4	516	Education: The Study of Educational Systems	1	235	58
Sills	1970s	1	Coleman	James S.	2	7	17	Friendship	0.333333	304	58
Sills	1970s	1	Coleman	James S.	0	7	17	Friendship	1	304	58
Sills	1970s	1	Coleman	James S.	1	7	229	Government	0.5	327	58
Sills	1970s	1	Coleman	James S.	0	7	275	Groups: Group Behavior	1	329	58
Sills	1970s	1	Coleman	James S.	2	8	239	Industrial Relations: The Sociology of Work	0.333333	381	58
Sills	1970s	1	Coleman	James S.	0	8	414	Intellectuals	1	397	58
Sills	1970s	1	Coleman	James S.	1	8	492	Interest Groups	0.5	405	58
Sills	1970s	1	Coleman	James S.	1	9	306	Judicial Process: Judicial Review	0.5	435	58
Sills	1970s	1	Coleman	James S.	2	5	254	Leisure	0.333333	479	58
Sills	1970s	1	Coleman	James S.	0	10	76	Mathematics	1	528	58
Sills	1970s	1	Coleman	James S.	2	10	99	Medical Care: Social Aspects	0.333333	534	58
Sills	1970s	1	Coleman	James S.	2	10	114	Medical Personnel: Physicians	0.333333	536	58
Sills	1970s	1	Coleman	James S.	2	10	272	Michels, Robert	0.333333	550	58
Sills	1970s	1	Coleman	James S.	0	10	401	Modernization: Political Aspects	1	563	58
Sills	1970s	1	Coleman	James S.	0	10	401	Modernization: Political Aspects	1	563	58
Sills	1970s	1	Coleman	James S.	1	10	400	Modernization: Political Aspects	0.5	563	58
Sills	1970s	1	Coleman	James S.	1	10	394	Modernization: Social Aspects	0.5	564	58
Sills	1970s	1	Coleman	James S.	1	11	13	Nation	0.5	579	58
Sills	1970s	1	Coleman	James S.	2	11	304	Organizations: Theories	0.333333	611	58
Sills	1970s	1	Coleman	James S.	0	11	378	Panel Studies	1	617	58
Sills	1970s	1	Coleman	James S.	0	11	378	Panel Studies	1	617	58
Sills	1970s	1	Coleman	James S.	1	11	453	Parties, Political: Party Systems	0.5	624	58
Sills	1970s	1	Coleman	James S.	0	11	496	Peace	1	628	58
Sills	1970s	1	Coleman	James S.	1	12	212	Political Behavior	0.5	662	58
Sills	1970s	1	Coleman	James S.	2	12	213	Political Behavior	0.333333	662	58
Sills	1970s	1	Coleman	James S.	1	12	234	Political Executive	0.5	665	58
Sills	1970s	1	Coleman	James S.	1	12	245	Political Group Analysis	0.5	666	58
Sills	1970s	1	Coleman	James S.	1	12	272	Political Process	0.5	670	58
Sills	1970s	1	Coleman	James S.	1	12	281	Political Recruitment and Careers	0.5	671	58
Sills	1970s	1	Coleman	James S.	1	12	297	Political Science	0.5	672	58
Sills	1970s	1	Coleman	James S.	1	12	306	Political Sociology	0.5	673	58
Sills	1970s	1	Coleman	James S.	2	13	343	Reason Analysis	0.333333	741	58
Sills	1970s	1	Coleman	James S.	0	14	281	Simulation: Political Processes	1	809	58
Sills	1970s	1	Coleman	James S.	0	14	281	Simulation: Political Processes	1	809	58
Sills	1970s	1	Coleman	James S.	2	14	451	Social Movements: The Study	0.333333	822	58
Sills	1970s	1	Coleman	James S.	0	14	555	Socialization: Political Socialization	1	834	58
Sills	1970s	1	Coleman	James S.	0	15	36	Sociology: Development of Sociological Thought	1	838	58
Sills	1970s	1	Coleman	James S.	0	15	245	Statistics, Descriptive: Association	1	854	58
Sills	1970s	1	Coleman	James S.	1	15	257	Status, Social	0.5	856	58
Sills	1970s	1	Coleman	James S.	0	15	419	Survey Analysis: Methods of Survey Analysis	1	875	58
Sills	1970s	1	Coleman	James S.	1	15	478	Systems Analysis: Political Systems	0.5	882	58
Sills	1970s	1	Coleman	James S.	0	15	508	Tabular Presentation	1	886	58
Sills	1970s	1	Coleman	James S.	0	16	163	Trusteeship	1	914	58
Sills	1970s	1	Coleman	James S.	0	16	198	Universities	1	917	58
Sills	1970s	1	Coleman	James S.	2	16	378	Voluntary Associations: Sociological Aspects	0.333333	933	58
Sills	1970s	0	Collins	Harry		0	0	0	0	1	59
Sills	1970s	1	Collins	Randall	1	15	75	South American Society	0.5	842	60
Sills	1970s	1	Collins	Randall	1	16	585	Wundt, Wilhelm	0.5	956	60
Sills	1970s	1	Comte	Auguste	0	7	91	Generations: The Concept	1	314	61
Sills	1970s	1	Comte	Auguste	0	7	91	Generations: The Concept	1	314	61
Sills	1970s	1	Comte	Auguste	0	10	476	Montesquieu	1	570	61
Sills	1970s	1	Comte	Auguste	0	11	585	Periodization	1	634	61
Sills	1970s	1	Comte	Auguste	0	15	21	Sociology: The Field	1	840	61
Sills	1970s	1	Comte	Auguste	0	15	21	Sociology: The Field	1	840	61
Sills	1970s	1	Comte	Auguste	0	16	312	Verstehen	1	930	61
Sills	1970s	1	Cooley	Charles H.	0	2	472	City: Comparative Urban Structure	1	93	62
Sills	1970s	1	Cooley	Charles H.	0	3	169	Community: Community Disorganization	1	119	62
Sills	1970s	1	Cooley	Charles H.	0	3	461	Creativity: Genius and Ability	1	153	62
Sills	1970s	1	Cooley	Charles H.	0	3	455	Creativity: Social Aspects	1	155	62
Sills	1970s	1	Cooley	Charles H.	0	7	264	Groups: The Study of Groups	1	333	62
Sills	1970s	1	Cooley	Charles H.	0	8	440	Interaction: Social Interaction	1	402	62
Sills	1970s	1	Cooley	Charles H.	0	11	124	Neighborhood	1	589	62
Sills	1970s	1	Cooley	Charles H.	0	12	272	Political Process	1	670	62
Sills	1970s	1	Cooley	Charles H.	0	13	196	Public Opinion: Introduction	1	722	62
Sills	1970s	1	Cooley	Charles H.	0	13	360	Reference Group	1	742	62
Sills	1970s	1	Cooley	Charles H.	0	13	562	Ross, Edward A.	1	764	62
Sills	1970s	1	Cooley	Charles H.	0	14	158	Self Concept	1	795	62
Sills	1970s	1	Cooley	Charles H.	0	14	395	Social Control: The Concept	1	816	62
Sills	1970s	1	Cooley	Charles H.	0	14	458	Social Problems	1	823	62
Sills	1970s	1	Cooley	Charles H.	0	15	127	Spencer, Herbert	1	847	62
Sills	1970s	1	Cooley	Charles H.	0	15	256	Status, Social	1	856	62
Sills	1970s	1	Cooley	Charles H.	0	15	446	Sympathy and Empathy	1	879	62
Sills	1970s	1	Cooley	Charles H.	0	16	133	Transportation: Social Aspects	1	912	62
Sills	1970s	1	Cooley	Charles H.	0	16	235	Utilitarianism: Sociological Thought	1	921	62
Sills	1970s	1	Cooley	Charles H.	0	16	312	Verstehen	1	930	62
Sills	1970s	0	Corbin	Juliet		0	0	0	0	1	63
Sills	1970s	1	Coser	Lewis A.	0	3	241	Conflict: Anthropological Aspects	1	127	64
Sills	1970s	1	Coser	Lewis A.	0	3	232	Conflict: Political Aspects	1	128	64
Sills	1970s	1	Coser	Lewis A.	0	3	236	Conflict: Social Aspects	1	130	64
Sills	1970s	1	Coser	Lewis A.	0	3	494	Crime: Homicide	1	157	64
Sills	1970s	1	Coser	Lewis A.	0	8	414	Intellectuals	1	397	64
Sills	1970s	1	Coser	Lewis A.	0	9	434	Knowledge, Sociology of	1	448	64
Sills	1970s	1	Coser	Lewis A.	0	11	496	Peace	1	628	64
Sills	1970s	1	Coser	Lewis A.	1	14	41	Scheler, Max	0.5	780	64
Sills	1970s	1	Coser	Lewis A.	0	16	471	War: Primitive Warfare	1	943	64
Sills	1970s	1	Cottrell	Leonard S.	1	2	220	Burgess, Ernest W.	0.5	72	65
Sills	1970s	1	Cottrell	Leonard S.	1	6	502	Follett, Mary Parker	0.5	294	65
Sills	1970s	1	Cottrell	Leonard S.	2	8	470	Interaction: Interaction Process Analysis	0.333333	400	65
Sills	1970s	1	Cottrell	Leonard S.	0	12	424	Prediction	1	686	65
Sills	1970s	1	Cottrell	Leonard S.	0	13	556	Role: Sociological Aspects	1	762	65
Sills	1970s	0	Crouch	Colin		0	0	0	0	1	66
Sills	1970s	1	Crozier	Michel	0	2	218	Bureaucracy	1	71	67
Sills	1970s	1	Crozier	Michel	0	8	239	Industrial Relations: The Sociology of Work	1	381	67
Sills	1970s	1	Crozier	Michel	0	8	239	Industrial Relations: The Sociology of Work	1	381	67
Sills	1970s	1	Crozier	Michel	0	8	414	Intellectuals	1	397	67
Sills	1970s	1	Crozier	Michel	0	11	304	Organizations: Theories	1	611	67
Sills	1970s	1	Crozier	Michel	0	12	234	Political Executive	1	665	67
Sills	1970s	1	Crozier	Michel	0	12	272	Political Process	1	670	67
Sills	1970s	1	Crozier	Michel	0	14	395	Social Control: The Concept	1	816	67
Sills	1970s	1	Crozier	Michel	1	14	532	Socialism	0.5	829	67
Sills	1970s	1	Crozier	Michel	0	16	501	Weber, Max	1	945	67
Sills	1970s	1	Dahl	Robert A.	0	1	14	Access to Politics	1	4	68
Sills	1970s	1	Dahl	Robert A.	0	1	477	Authority	1	47	68
Sills	1970s	1	Dahl	Robert A.	0	3	101	Communication, Political: International Aspects	1	113	68
Sills	1970s	1	Dahl	Robert A.	0	3	162	Community: The Study of Community Power	1	120	68
Sills	1970s	1	Dahl	Robert A.	0	3	270	Consenus: The Study of Consensus	1	133	68
Sills	1970s	1	Dahl	Robert A.	0	3	513	Crisis	1	161	68
Sills	1970s	1	Dahl	Robert A.	0	4	121	Democracy	1	188	68
Sills	1970s	1	Dahl	Robert A.	0	6	19	Elections: Electoral Systems	1	239	68
Sills	1970s	1	Dahl	Robert A.	0	6	535	Foreign Policy	1	297	68
Sills	1970s	1	Dahl	Robert A.	0	9	291	Judicial Process: Introduction	1	434	68
Sills	1970s	1	Dahl	Robert A.	0	9	306	Judicial Process: Judicial Review	1	435	68
Sills	1970s	1	Dahl	Robert A.	0	5	106	Leadership: Sociological Aspects	1	467	68
Sills	1970s	1	Dahl	Robert A.	0	5	243	Legislation: Legislative Behavior	1	476	68
Sills	1970s	1	Dahl	Robert A.	0	5	231	Legislation: Nature and Functions	1	477	68
Sills	1970s	1	Dahl	Robert A.	0	5	459	Local Government	1	496	68
Sills	1970s	1	Dahl	Robert A.	0	5	464	Local Politics	1	497	68
Sills	1970s	1	Dahl	Robert A.	0	10	272	Michels, Robert	1	550	68
Sills	1970s	1	Dahl	Robert A.	1	11	332	Organizations: Organizational Intelligence	0.5	610	68
Sills	1970s	1	Dahl	Robert A.	0	11	435	Parties, Political: Party Units	1	625	68
Sills	1970s	1	Dahl	Robert A.	0	12	212	Political Behavior	1	662	68
Sills	1970s	1	Dahl	Robert A.	0	12	212	Political Behavior	1	662	68
Sills	1970s	1	Dahl	Robert A.	0	12	212	Political Behavior	1	662	68
Sills	1970s	1	Dahl	Robert A.	0	12	212	Political Behavior	1	662	68
Sills	1970s	1	Dahl	Robert A.	0	12	264	Political Participation	1	669	68
Sills	1970s	1	Dahl	Robert A.	0	12	273	Political Process	1	670	68
Sills	1970s	1	Dahl	Robert A.	1	12	273	Political Process	0.5	670	68
Sills	1970s	1	Dahl	Robert A.	0	12	281	Political Recruitment and Careers	1	671	68
Sills	1970s	1	Dahl	Robert A.	0	12	306	Political Sociology	1	673	68
Sills	1970s	1	Dahl	Robert A.	0	12	317	Political Theory: Approaches	1	674	68
Sills	1970s	1	Dahl	Robert A.	0	12	329	Political Theory: Trends and Goals	1	675	68
Sills	1970s	1	Dahl	Robert A.	0	12	329	Political Theory: Trends and Goals	1	675	68
Sills	1970s	1	Dahl	Robert A.	0	12	329	Political Theory: Trends and Goals	1	675	68
Sills	1970s	1	Dahl	Robert A.	0	12	335	Politics, Comparative	1	676	68
Sills	1970s	1	Dahl	Robert A.	0	12	415	Power	1	685	68
Sills	1970s	1	Dahl	Robert A.	0	12	415	Power	1	685	68
Sills	1970s	1	Dahl	Robert A.	1	12	415	Power	0.5	685	68
Sills	1970s	1	Dahl	Robert A.	0	13	155	Public Administration	1	719	68
Sills	1970s	1	Dahl	Robert A.	0	13	203	Public Opinion: Political Opinion	1	723	68
Sills	1970s	1	Dahl	Robert A.	0	13	208	Public Policy	1	724	68
Sills	1970s	1	Dahl	Robert A.	0	13	576	Rules Of The Game	1	766	68
Sills	1970s	1	Dahl	Robert A.	1	15	478	Systems Analysis: Political Systems	0.5	882	68
Sills	1970s	1	Dahrendorf	Ralph	0	3	241	Conflict: Anthropological Aspects	1	127	69
Sills	1970s	1	Dahrendorf	Ralph	0	3	241	Conflict: Anthropological Aspects	1	127	69
Sills	1970s	1	Dahrendorf	Ralph	0	3	232	Conflict: Political Aspects	1	128	69
Sills	1970s	1	Dahrendorf	Ralph	0	3	236	Conflict: Social Aspects	1	130	69
Sills	1970s	1	Dahrendorf	Ralph	0	3	236	Conflict: Social Aspects	1	130	69
Sills	1970s	1	Dahrendorf	Ralph	0	6	111	Equality: Equality as an Ideal	1	248	69
Sills	1970s	1	Dahrendorf	Ralph	0	7	42	Functional Analysis: Varities of Functional Analysis	1	306	69
Sills	1970s	1	Dahrendorf	Ralph	0	8	386	Integration: Social Integration	1	395	69
Sills	1970s	1	Dahrendorf	Ralph	0	5	106	Leadership: Sociological Aspects	1	467	69
Sills	1970s	1	Dahrendorf	Ralph	0	10	52	Marxist Sociology	1	525	69
Sills	1970s	1	Dahrendorf	Ralph	0	11	3	Nadel, S.F.	1	578	69
Sills	1970s	1	Dahrendorf	Ralph	0	12	306	Political Sociology	1	673	69
Sills	1970s	1	Dahrendorf	Ralph	0	14	375	Social Change	1	814	69
Sills	1970s	1	Dahrendorf	Ralph	0	14	571	Societal Analysis	1	835	69
Sills	1970s	1	Dahrendorf	Ralph	0	15	315	Stratification, Social: Social Class	1	865	69
Sills	1970s	1	Davis	Kingsley	0	2	550	Cohort Analysis	1	105	70
Sills	1970s	1	Davis	Kingsley	0	4	155	Deviant Behavior	1	192	70
Sills	1970s	1	Davis	Kingsley	1	6	381	Fertility	0.5	279	70
Sills	1970s	1	Davis	Kingsley	0	7	28	Functional Analysis: Structural-Functional Analysis	1	305	70
Sills	1970s	1	Davis	Kingsley	0	7	42	Functional Analysis: Varities of Functional Analysis	1	306	70
Sills	1970s	1	Davis	Kingsley	1	7	42	Functional Analysis: Varities of Functional Analysis	0.5	306	70
Sills	1970s	1	Davis	Kingsley	0	8	89	Illegitimacy	1	363	70
Sills	1970s	1	Davis	Kingsley	0	8	121	Incest	1	368	70
Sills	1970s	1	Davis	Kingsley	0	5	417	Literacy	1	493	70
Sills	1970s	1	Davis	Kingsley	0	5	417	Literacy	1	493	70
Sills	1970s	1	Davis	Kingsley	0	5	417	Literacy	1	493	70
Sills	1970s	1	Davis	Kingsley	0	5	417	Literacy	1	493	70
Sills	1970s	1	Davis	Kingsley	0	10	221	Mental Health: The Concept	1	547	70
Sills	1970s	1	Davis	Kingsley	1	11	213	Norms: The Study of Norms	0.5	594	70
Sills	1970s	1	Davis	Kingsley	0	11	254	Occupations and Careers	1	600	70
Sills	1970s	1	Davis	Kingsley	0	12	597	Prostitution	1	703	70
Sills	1970s	1	Davis	Kingsley	1	13	587	Rural Society	0.5	768	70
Sills	1970s	1	Davis	Kingsley	0	14	221	Sexual Behavior: Deviation: Social Aspects	1	801	70
Sills	1970s	1	Davis	Kingsley	0	15	75	South American Society	1	842	70
Sills	1970s	1	Davis	Kingsley	1	15	296	Stratification, Social: Introduction	0.5	863	70
Sills	1970s	1	Davis	Kingsley	1	15	315	Stratification, Social: Social Class	0.5	865	70
Sills	1970s	0	Denton	Nancy		0	0	0	0	1	71
Sills	1970s	1	Deutsch	Karl W.	7	1	271	Alliances	0.125	24	72
Sills	1970s	1	Deutsch	Karl W.	0	3	54	Communication, Mass: Study	1	111	72
Sills	1970s	1	Deutsch	Karl W.	0	3	101	Communication, Political: International Aspects	1	113	72
Sills	1970s	1	Deutsch	Karl W.	0	3	101	Communication, Political: International Aspects	1	113	72
Sills	1970s	1	Deutsch	Karl W.	0	3	162	Community: The Study of Community Power	1	120	72
Sills	1970s	1	Deutsch	Karl W.	7	3	232	Conflict: Political Aspects	0.125	128	72
Sills	1970s	1	Deutsch	Karl W.	0	3	513	Crisis	1	161	72
Sills	1970s	1	Deutsch	Karl W.	0	4	133	Deterrence	1	190	72
Sills	1970s	1	Deutsch	Karl W.	0	4	191	Diplomacy	1	197	72
Sills	1970s	1	Deutsch	Karl W.	7	4	192	Diplomacy	0.125	197	72
Sills	1970s	1	Deutsch	Karl W.	1	6	29	Elites	0.5	240	72
Sills	1970s	1	Deutsch	Karl W.	1	6	535	Foreign Policy	0.5	297	72
Sills	1970s	1	Deutsch	Karl W.	0	7	121	Geography: Political Geography	1	316	72
Sills	1970s	1	Deutsch	Karl W.	0	7	229	Government	1	327	72
Sills	1970s	1	Deutsch	Karl W.	0	8	386	Integration: Social Integration	1	395	72
Sills	1970s	1	Deutsch	Karl W.	7	8	386	Integration: Social Integration	0.125	395	72
Sills	1970s	1	Deutsch	Karl W.	7	8	541	International Integration: Functional	0.125	410	72
Sills	1970s	1	Deutsch	Karl W.	0	8	533	International Integration: Global	1	411	72
Sills	1970s	1	Deutsch	Karl W.	7	8	533	International Integration: Global	0.125	411	72
Sills	1970s	1	Deutsch	Karl W.	7	8	528	International Integration: Regional	0.125	412	72
Sills	1970s	1	Deutsch	Karl W.	7	8	528	International Integration: Regional	0.125	412	72
Sills	1970s	1	Deutsch	Karl W.	0	9	82	International Relations: Psychological Aspects	1	417	72
Sills	1970s	1	Deutsch	Karl W.	7	9	68	International Relations: The Field	0.125	418	72
Sills	1970s	1	Deutsch	Karl W.	0	10	401	Modernization: Political Aspects	1	563	72
Sills	1970s	1	Deutsch	Karl W.	0	10	401	Modernization: Political Aspects	1	563	72
Sills	1970s	1	Deutsch	Karl W.	0	10	401	Modernization: Political Aspects	1	563	72
Sills	1970s	1	Deutsch	Karl W.	0	10	401	Modernization: Political Aspects	1	563	72
Sills	1970s	1	Deutsch	Karl W.	0	10	401	Modernization: Political Aspects	1	563	72
Sills	1970s	1	Deutsch	Karl W.	0	11	13	Nation	1	579	72
Sills	1970s	1	Deutsch	Karl W.	7	11	13	Nation	0.125	579	72
Sills	1970s	1	Deutsch	Karl W.	0	11	13	Nation	1	579	72
Sills	1970s	1	Deutsch	Karl W.	0	11	69	Nationalism	1	585	72
Sills	1970s	1	Deutsch	Karl W.	0	11	69	Nationalism	1	585	72
Sills	1970s	1	Deutsch	Karl W.	0	11	496	Peace	1	628	72
Sills	1970s	1	Deutsch	Karl W.	0	12	212	Political Behavior	1	662	72
Sills	1970s	1	Deutsch	Karl W.	0	12	212	Political Behavior	1	662	72
Sills	1970s	1	Deutsch	Karl W.	0	12	212	Political Behavior	1	662	72
Sills	1970s	1	Deutsch	Karl W.	0	12	298	Political Science	1	672	72
Sills	1970s	1	Deutsch	Karl W.	0	12	298	Political Science	1	672	72
Sills	1970s	1	Deutsch	Karl W.	0	12	306	Political Sociology	1	673	72
Sills	1970s	1	Deutsch	Karl W.	0	12	329	Political Theory: Trends and Goals	1	675	72
Sills	1970s	1	Deutsch	Karl W.	0	12	335	Politics, Comparative	1	676	72
Sills	1970s	1	Deutsch	Karl W.	0	12	588	Propaganda	1	701	72
Sills	1970s	1	Dewey	John	1	2	45	Behavioral Sciences	0.5	57	73
Sills	1970s	1	Dewey	John	0	2	109	Boas, Franz	1	62	73
Sills	1970s	1	Dewey	John	0	4	538	Educational Psychology	1	236	73
Sills	1970s	1	Dewey	John	0	4	538	Educational Psychology	1	236	73
Sills	1970s	1	Dewey	John	0	9	234	James, William	1	427	73
Sills	1970s	1	Dewey	John	0	5	282	Liberalism	1	483	73
Sills	1970s	1	Dewey	John	0	5	486	Loyalty	1	502	73
Sills	1970s	1	Dewey	John	0	12	273	Political Process	1	670	73
Sills	1970s	1	Dewey	John	1	12	273	Political Process	0.5	670	73
Sills	1970s	1	Dewey	John	1	12	613	Psychiatry: The Field	0.5	708	73
Sills	1970s	1	Dewey	John	0	13	303	Radin, Paul	1	735	73
Sills	1970s	0	DiMaggio	Paul Joseph		0	0	0	0	1	74
Sills	1970s	0	Dobbin	Frank		0	0	0	0	1	75
Sills	1970s	1	Drucker	Peter Ferdinand	0	3	403	Corporations	1	149	76
Sills	1970s	1	Du Bois	William Edward Burghardt	0	6	423	Field Work	1	284	77
Sills	1970s	1	Du Bois	William Edward Burghardt	0	13	282	Race Relations: Social-psychological Aspects	1	731	77
Sills	1970s	1	Dubos	Rene Jules	0	6	93	Environment	1	246	78
Sills	1970s	1	Dubos	Rene Jules	0	7	335	Health	1	334	78
Sills	1970s	1	Dubos	Rene Jules	1	8	95	Illness	0.5	364	78
Sills	1970s	1	Dubos	Rene Jules	0	10	92	Medical Care: Ethnomedicine	1	533	78
Sills	1970s	1	Dubos	Rene Jules	0	10	92	Medical Care: Ethnomedicine	1	533	78
Sills	1970s	1	Duncan	Otis D.	1	2	472	City: Comparative Urban Structure	0.5	93	79
Sills	1970s	1	Duncan	Otis D.	1	2	472	City: Comparative Urban Structure	0.5	93	79
Sills	1970s	1	Duncan	Otis D.	0	2	472	City: Comparative Urban Structure	1	93	79
Sills	1970s	1	Duncan	Otis D.	4	2	472	City: Comparative Urban Structure	0.2	93	79
Sills	1970s	1	Duncan	Otis D.	1	2	459	City: The Modern City	0.5	96	79
Sills	1970s	1	Duncan	Otis D.	4	2	459	City: The Modern City	0.2	96	79
Sills	1970s	1	Duncan	Otis D.	0	4	337	Ecology: Human Ecology	1	213	79
Sills	1970s	1	Duncan	Otis D.	0	6	381	Fertility	1	279	79
Sills	1970s	1	Duncan	Otis D.	2	7	150	Geography: Statistical Geography	0.333333	318	79
Sills	1970s	1	Duncan	Otis D.	1	10	395	Modernization: Social Aspects	0.5	564	79
Sills	1970s	1	Duncan	Otis D.	0	11	281	Ogburn, William Fielding	1	603	79
Sills	1970s	1	Duncan	Otis D.	0	11	281	Ogburn, William Fielding	1	603	79
Sills	1970s	1	Duncan	Otis D.	1	11	342	Organizations: Methods of Research	0.5	608	79
Sills	1970s	1	Duncan	Otis D.	1	12	362	Population: Optimum Population Theory	0.5	678	79
Sills	1970s	1	Duncan	Otis D.	1	12	375	Population: Population Distribution	0.5	679	79
Sills	1970s	1	Duncan	Otis D.	0	12	375	Population: Population Distribution	1	679	79
Sills	1970s	1	Duncan	Otis D.	1	12	375	Population: Population Distribution	0.5	679	79
Sills	1970s	1	Duncan	Otis D.	4	12	375	Population: Population Distribution	0.2	679	79
Sills	1970s	1	Duncan	Otis D.	1	12	349	Population: The Field of Demography	0.5	681	79
Sills	1970s	1	Duncan	Otis D.	1	12	349	Population: The Field of Demography	0.5	681	79
Sills	1970s	1	Duncan	Otis D.	1	12	349	Population: The Field of Demography	0.5	681	79
Sills	1970s	1	Duncan	Otis D.	3	12	424	Prediction	0.25	686	79
Sills	1970s	1	Duncan	Otis D.	4	13	381	Region	0.2	744	79
Sills	1970s	1	Duncan	Otis D.	1	13	587	Rural Society	0.5	768	79
Sills	1970s	1	Duncan	Otis D.	1	14	149	Segregation	0.5	794	79
Sills	1970s	1	Duncan	Otis D.	2	14	149	Segregation	0.333333	794	79
Sills	1970s	1	Duncan	Otis D.	1	14	438	Social Mobility	0.5	821	79
Sills	1970s	1	Duncan	Otis D.	1	14	494	Social Structure: Social Structure Analysis	0.5	826	79
Sills	1970s	1	Duncan	Otis D.	0	14	494	Social Structure: Social Structure Analysis	1	826	79
Sills	1970s	1	Duncan	Otis D.	0	15	36	Sociology: Development of Sociological Thought	1	838	79
Sills	1970s	1	Duncan	Otis D.	1	15	21	Sociology: The Field	0.5	840	79
Sills	1970s	1	Duncan	Otis D.	0	15	21	Sociology: The Field	1	840	79
Sills	1970s	1	Duncan	Otis D.	2	15	246	Statistics, Descriptive: Association	0.333333	854	79
Sills	1970s	1	Duncan	Otis D.	1	15	325	Stratification, Social: Measurement	0.5	864	79
Sills	1970s	1	Duncan	Otis D.	0	15	325	Stratification, Social: Measurement	1	864	79
Sills	1970s	1	Duncan	Otis D.	1	15	325	Stratification, Social: Measurement	0.5	864	79
Sills	1970s	1	Duncan	Otis D.	0	15	325	Stratification, Social: Measurement	1	864	79
Sills	1970s	1	Duncan	Otis D.	1	15	325	Stratification, Social: Measurement	0.5	864	79
Sills	1970s	1	Duncan	Otis D.	0	15	419	Survey Analysis: Methods of Survey Analysis	1	875	79
Sills	1970s	1	Duncan	Otis D.	2	16	394	Voting	0.333333	935	79
Sills	1970s	1	Durkheim	Emile	0	3	180	Community-Society Continua	1	118	80
Sills	1970s	1	Durkheim	Emile	0	3	455	Creativity: Social Aspects	1	155	80
Sills	1970s	1	Durkheim	Emile	0	3	494	Crime: Homicide	1	157	80
Sills	1970s	1	Durkheim	Emile	0	3	547	Culture: Cultural Relatvisism	1	168	80
Sills	1970s	1	Durkheim	Emile	0	3	551	Culture: Culturology	1	170	80
Sills	1970s	1	Durkheim	Emile	0	3	551	Culture: Culturology	1	170	80
Sills	1970s	1	Durkheim	Emile	0	3	541	Culture: The Concept of Culture	1	171	80
Sills	1970s	1	Durkheim	Emile	0	3	541	Culture: The Concept of Culture	1	171	80
Sills	1970s	1	Durkheim	Emile	0	3	541	Culture: The Concept of Culture	1	171	80
Sills	1970s	1	Durkheim	Emile	0	4	25	Death: Death and Bereavement	1	174	80
Sills	1970s	1	Durkheim	Emile	0	4	155	Deviant Behavior	1	192	80
Sills	1970s	1	Durkheim	Emile	0	4	532	Education: Educational Organization	1	234	80
Sills	1970s	1	Durkheim	Emile	0	4	516	Education: The Study of Educational Systems	1	235	80
Sills	1970s	1	Durkheim	Emile	0	6	160	Ethics: Ethical Systems and Social Structures	1	254	80
Sills	1970s	1	Durkheim	Emile	0	6	160	Ethics: Ethical Systems and Social Structures	1	254	80
Sills	1970s	1	Durkheim	Emile	0	6	227	Evolution: Cultural Evolution	1	259	80
Sills	1970s	1	Durkheim	Emile	0	6	513	Food: Consumption Patterns	1	295	80
Sills	1970s	1	Durkheim	Emile	0	7	42	Functional Analysis: Varities of Functional Analysis	1	306	80
Sills	1970s	1	Durkheim	Emile	0	7	143	Geography: Social Geography	1	317	80
Sills	1970s	1	Durkheim	Emile	0	7	143	Geography: Social Geography	1	317	80
Sills	1970s	1	Durkheim	Emile	0	8	121	Incest	1	368	80
Sills	1970s	1	Durkheim	Emile	0	8	270	Industrialization: Social Aspects	1	383	80
Sills	1970s	1	Durkheim	Emile	0	8	379	Integration: Cultural Integration	1	394	80
Sills	1970s	1	Durkheim	Emile	0	8	440	Interaction: Social Interaction	1	402	80
Sills	1970s	1	Durkheim	Emile	0	8	440	Interaction: Social Interaction	1	402	80
Sills	1970s	1	Durkheim	Emile	0	8	440	Interaction: Social Interaction	1	402	80
Sills	1970s	1	Durkheim	Emile	0	9	407	Kinship: Descent Groups	1	443	80
Sills	1970s	1	Durkheim	Emile	0	9	434	Knowledge, Sociology of	1	448	80
Sills	1970s	1	Durkheim	Emile	0	9	434	Knowledge, Sociology of	1	448	80
Sills	1970s	1	Durkheim	Emile	0	5	66	Law: The Legal System	1	462	80
Sills	1970s	1	Durkheim	Emile	0	5	58	Law: The Sociology of Law	1	463	80
Sills	1970s	1	Durkheim	Emile	0	5	58	Law: The Sociology of Law	1	463	80
Sills	1970s	1	Durkheim	Emile	0	5	527	Magic	1	510	80
Sills	1970s	1	Durkheim	Emile	1	10	81	Mauss, Marcel	0.5	529	80
Sills	1970s	1	Durkheim	Emile	0	5	518	McLennan, John Ferguson	1	531	80
Sills	1970s	1	Durkheim	Emile	0	10	476	Montesquieu	1	570	80
Sills	1970s	1	Durkheim	Emile	0	10	494	Moral Development	1	572	80
Sills	1970s	1	Durkheim	Emile	0	10	494	Moral Development	1	572	80
Sills	1970s	1	Durkheim	Emile	0	11	213	Norms: The Study of Norms	1	594	80
Sills	1970s	1	Durkheim	Emile	0	12	29	Personality, Political: Conservatism and Radicalism	1	639	80
Sills	1970s	1	Durkheim	Emile	0	12	169	Pluralism	1	656	80
Sills	1970s	1	Durkheim	Emile	0	12	341	Pollution	1	677	80
Sills	1970s	1	Durkheim	Emile	0	12	487	Privacy	1	691	80
Sills	1970s	1	Durkheim	Emile	0	12	546	Professions	1	696	80
Sills	1970s	1	Durkheim	Emile	0	12	546	Professions	1	696	80
Sills	1970s	1	Durkheim	Emile	0	13	221	Punishment	1	726	80
Sills	1970s	1	Durkheim	Emile	0	13	256	Quetelet, Adolphe	1	727	80
Sills	1970s	1	Durkheim	Emile	0	13	413	Religion: The Sociology of Religion	1	748	80
Sills	1970s	1	Durkheim	Emile	0	13	413	Religion: The Sociology of Religion	1	748	80
Sills	1970s	1	Durkheim	Emile	0	13	444	Religious Specialists: Anthropological Study	1	751	80
Sills	1970s	1	Durkheim	Emile	0	13	526	Ritual	1	758	80
Sills	1970s	1	Durkheim	Emile	0	13	571	Rousseau, Jean Jacques	1	765	80
Sills	1970s	1	Durkheim	Emile	0	13	571	Rousseau, Jean Jacques	1	765	80
Sills	1970s	1	Durkheim	Emile	0	13	594	Saint-Simon	1	771	80
Sills	1970s	1	Durkheim	Emile	0	14	334	Smith, William Robertson	1	812	80
Sills	1970s	1	Durkheim	Emile	0	14	375	Social Change	1	814	80
Sills	1970s	1	Durkheim	Emile	0	14	395	Social Control: The Concept	1	816	80
Sills	1970s	1	Durkheim	Emile	0	14	395	Social Control: The Concept	1	816	80
Sills	1970s	1	Durkheim	Emile	0	14	405	Social Darwinism	1	817	80
Sills	1970s	1	Durkheim	Emile	0	14	409	Social Differentiation	1	818	80
Sills	1970s	1	Durkheim	Emile	0	14	409	Social Differentiation	1	818	80
Sills	1970s	1	Durkheim	Emile	0	14	428	Social Institutions: Comparative Study	1	819	80
Sills	1970s	1	Durkheim	Emile	0	14	428	Social Institutions: Comparative Study	1	819	80
Sills	1970s	1	Durkheim	Emile	0	14	420	Social Institutions: The Concept	1	820	80
Sills	1970s	1	Durkheim	Emile	0	14	494	Social Structure: Social Structure Analysis	1	826	80
Sills	1970s	1	Durkheim	Emile	0	14	532	Socialism	1	829	80
Sills	1970s	1	Durkheim	Emile	0	14	576	Societies, Small	1	836	80
Sills	1970s	1	Durkheim	Emile	0	14	576	Societies, Small	1	836	80
Sills	1970s	1	Durkheim	Emile	0	14	585	Society	1	837	80
Sills	1970s	1	Durkheim	Emile	0	15	21	Sociology: The Field	1	840	80
Sills	1970s	1	Durkheim	Emile	0	15	22	Sociology: The Field	1	840	80
Sills	1970s	1	Durkheim	Emile	0	15	256	Status, Social	1	856	80
Sills	1970s	1	Durkheim	Emile	0	15	256	Status, Social	1	856	80
Sills	1970s	1	Durkheim	Emile	0	15	384	Suicide: Social Aspects	1	872	80
Sills	1970s	1	Durkheim	Emile	0	15	419	Survey Analysis: Methods of Survey Analysis	1	875	80
Sills	1970s	1	Durkheim	Emile	0	15	428	Survey Analysis: The Analysis of Attribute Data	1	876	80
Sills	1970s	1	Durkheim	Emile	0	15	608	Theology, Primitive	1	895	80
Sills	1970s	1	Durkheim	Emile	0	16	42	Time: Social Organization	1	907	80
Sills	1970s	1	Durkheim	Emile	0	16	185	Typologies	1	916	80
Sills	1970s	1	Durkheim	Emile	0	16	235	Utilitarianism: Sociological Thought	1	921	80
Sills	1970s	1	Durkheim	Emile	0	16	235	Utilitarianism: Sociological Thought	1	921	80
Sills	1970s	1	Durkheim	Emile	0	16	235	Utilitarianism: Sociological Thought	1	921	80
Sills	1970s	1	Durkheim	Emile	0	16	312	Verstehen	1	930	80
Sills	1970s	1	Eisenstadt	Shmuel N	0	1	161	Age Differentiation	1	16	81
Sills	1970s	1	Eisenstadt	Shmuel N	0	1	161	Age Differentiation	1	16	81
Sills	1970s	1	Eisenstadt	Shmuel N	0	1	195	Aging: Social Aspects	1	20	81
Sills	1970s	1	Eisenstadt	Shmuel N	0	1	443	Assimilation	1	41	81
Sills	1970s	1	Eisenstadt	Shmuel N	0	2	218	Bureaucracy	1	71	81
Sills	1970s	1	Eisenstadt	Shmuel N	0	2	500	Civil Service	1	98	81
Sills	1970s	1	Eisenstadt	Shmuel N	0	2	494	Civil-Military Relations	1	99	81
Sills	1970s	1	Eisenstadt	Shmuel N	0	2	550	Cohort Analysis	1	105	81
Sills	1970s	1	Eisenstadt	Shmuel N	0	4	96	Deliquency: Deliquent Gangs	1	181	81
Sills	1970s	1	Eisenstadt	Shmuel N	0	4	184	Diffusion: Impersonal Influence	1	195	81
Sills	1970s	1	Eisenstadt	Shmuel N	0	6	49	Empires	1	241	81
Sills	1970s	1	Eisenstadt	Shmuel N	0	6	234	Evolution: Social Evolution	1	262	81
Sills	1970s	1	Eisenstadt	Shmuel N	0	6	234	Evolution: Social Evolution	1	262	81
Sills	1970s	1	Eisenstadt	Shmuel N	0	6	234	Evolution: Social Evolution	1	262	81
Sills	1970s	1	Eisenstadt	Shmuel N	0	6	234	Evolution: Social Evolution	1	262	81
Sills	1970s	1	Eisenstadt	Shmuel N	0	7	17	Friendship	1	304	81
Sills	1970s	1	Eisenstadt	Shmuel N	0	7	95	Generations: Political Generations	1	313	81
Sills	1970s	1	Eisenstadt	Shmuel N	0	7	92	Generations: The Concept	1	314	81
Sills	1970s	1	Eisenstadt	Shmuel N	0	9	413	Kinship: Pseudo-kinship	1	445	81
Sills	1970s	1	Eisenstadt	Shmuel N	0	5	515	MacIver, Robert M.	1	508	81
Sills	1970s	1	Eisenstadt	Shmuel N	0	10	299	Migration: Economic Aspects	1	551	81
Sills	1970s	1	Eisenstadt	Shmuel N	0	10	401	Modernization: Political Aspects	1	563	81
Sills	1970s	1	Eisenstadt	Shmuel N	0	10	401	Modernization: Political Aspects	1	563	81
Sills	1970s	1	Eisenstadt	Shmuel N	0	10	401	Modernization: Political Aspects	1	563	81
Sills	1970s	1	Eisenstadt	Shmuel N	0	10	401	Modernization: Political Aspects	1	563	81
Sills	1970s	1	Eisenstadt	Shmuel N	0	10	401	Modernization: Political Aspects	1	563	81
Sills	1970s	1	Eisenstadt	Shmuel N	0	10	401	Modernization: Political Aspects	1	563	81
Sills	1970s	1	Eisenstadt	Shmuel N	0	10	414	Monarchy	1	566	81
Sills	1970s	1	Eisenstadt	Shmuel N	0	11	116	Near Eastern Society: Israel	1	587	81
Sills	1970s	1	Eisenstadt	Shmuel N	0	13	377	Refugees: Adjustment and Assimilation	1	743	81
Sills	1970s	1	Eisenstadt	Shmuel N	0	14	428	Social Institutions: Comparative Study	1	819	81
Sills	1970s	1	Eisenstadt	Shmuel N	0	14	428	Social Institutions: Comparative Study	1	819	81
Sills	1970s	1	Eisenstadt	Shmuel N	0	14	420	Social Institutions: The Concept	1	820	81
Sills	1970s	1	Eisenstadt	Shmuel N	0	14	420	Social Institutions: The Concept	1	820	81
Sills	1970s	1	Eisenstadt	Shmuel N	0	14	420	Social Institutions: The Concept	1	820	81
Sills	1970s	1	Eisenstadt	Shmuel N	2	14	420	Social Institutions: The Concept	0.333333	820	81
Sills	1970s	1	Eisenstadt	Shmuel N	0	14	420	Social Institutions: The Concept	1	820	81
Sills	1970s	1	Eisenstadt	Shmuel N	0	14	420	Social Institutions: The Concept	1	820	81
Sills	1970s	1	Eisenstadt	Shmuel N	0	14	420	Social Institutions: The Concept	1	820	81
Sills	1970s	1	Eisenstadt	Shmuel N	0	14	420	Social Institutions: The Concept	1	820	81
Sills	1970s	1	Eisenstadt	Shmuel N	0	14	420	Social Institutions: The Concept	1	820	81
Sills	1970s	1	Eisenstadt	Shmuel N	0	14	494	Social Structure: Social Structure Analysis	1	826	81
Sills	1970s	1	Eisenstadt	Shmuel N	0	14	571	Societal Analysis	1	835	81
Sills	1970s	1	Eisenstadt	Shmuel N	2	15	36	Sociology: Development of Sociological Thought	0.333333	838	81
Sills	1970s	1	Eisenstadt	Shmuel N	0	15	36	Sociology: Development of Sociological Thought	1	838	81
Sills	1970s	1	Eisenstadt	Shmuel N	0	15	478	Systems Analysis: Political Systems	1	882	81
Sills	1970s	1	Eisenstadt	Shmuel N	0	16	377	Voluntary Associations: Sociological Aspects	1	933	81
Sills	1970s	1	Eisenstadt	Shmuel N	1	16	377	Voluntary Associations: Sociological Aspects	0.5	933	81
Sills	1970s	1	Eliade	Mircea	0	2	454	City: Forms and Functions	1	94	82
Sills	1970s	1	Eliade	Mircea	0	10	361	Millenarism	1	559	82
Sills	1970s	1	Eliade	Mircea	0	10	581	Myth and Symbol	1	577	82
Sills	1970s	1	Eliade	Mircea	0	12	341	Pollution	1	677	82
Sills	1970s	1	Eliade	Mircea	0	13	406	Religion: Anthropological Study	1	746	82
Sills	1970s	0	Elias	Norbert		0	0	0	0	1	83
Sills	1970s	0	Elster	Jon		0	0	0	0	1	84
Sills	1970s	0	Emirbayer	Mustafa		0	0	0	0	1	85
Sills	1970s	1	Engels	Friedrich	1	3	139	Communism, Economic Organization of: Overview	0.5	115	86
Sills	1970s	1	Engels	Friedrich	0	3	111	Communism: Soviet Communism	1	116	86
Sills	1970s	1	Engels	Friedrich	0	6	227	Evolution: Cultural Evolution	1	259	86
Sills	1970s	1	Engels	Friedrich	0	6	227	Evolution: Cultural Evolution	1	259	86
Sills	1970s	1	Engels	Friedrich	1	9	434	Knowledge, Sociology of	0.5	448	86
Sills	1970s	1	Engels	Friedrich	1	9	434	Knowledge, Sociology of	0.5	448	86
Sills	1970s	1	Engels	Friedrich	1	5	66	Law: The Legal System	0.5	462	86
Sills	1970s	1	Engels	Friedrich	1	5	254	Leisure	0.5	479	86
Sills	1970s	1	Engels	Friedrich	1	10	52	Marxist Sociology	0.5	525	86
Sills	1970s	1	Engels	Friedrich	0	10	498	Morgan, Lewis Henry	1	573	86
Sills	1970s	1	Engels	Friedrich	1	12	306	Political Sociology	0.5	673	86
Sills	1970s	1	Engels	Friedrich	0	12	403	Poverty	1	684	86
Sills	1970s	1	Engels	Friedrich	1	13	507	Revolution	0.5	756	86
Sills	1970s	1	Engels	Friedrich	1	13	507	Revolution	0.5	756	86
Sills	1970s	1	Engels	Friedrich	0	14	488	Social Structure: The History of the Concept	1	827	86
Sills	1970s	1	Engels	Friedrich	1	14	533	Socialism	0.5	829	86
Sills	1970s	1	Engels	Friedrich	0	14	532	Socialism	1	829	86
Sills	1970s	1	Engels	Friedrich	1	14	533	Socialism	0.5	829	86
Sills	1970s	1	Engels	Friedrich	1	14	533	Socialism	0.5	829	86
Sills	1970s	1	Engels	Friedrich	0	14	532	Socialism	1	829	86
Sills	1970s	1	Engels	Friedrich	0	14	532	Socialism	1	829	86
Sills	1970s	1	Engels	Friedrich	1	14	533	Socialism	0.5	829	86
Sills	1970s	1	Engels	Friedrich	0	16	221	Urban Revolution: The Concept of Civilisation	1	919	86
Sills	1970s	1	Erikson	Erik Homburger	0	1	96	Adolescence	1	9	87
Sills	1970s	1	Erikson	Erik Homburger	0	1	467	Attitudes: Change	1	43	87
Sills	1970s	1	Erikson	Erik Homburger	0	2	383	Character Disorders	1	88	87
Sills	1970s	1	Erikson	Erik Homburger	0	3	441	Creativity: Psychological Aspects	1	154	87
Sills	1970s	1	Erikson	Erik Homburger	0	3	513	Crisis	1	161	87
Sills	1970s	1	Erikson	Erik Homburger	0	4	96	Deliquency: Deliquent Gangs	1	181	87
Sills	1970s	1	Erikson	Erik Homburger	0	7	229	Government	1	327	87
Sills	1970s	1	Erikson	Erik Homburger	0	7	467	History: Intellectual History	1	346	87
Sills	1970s	1	Erikson	Erik Homburger	1	8	65	Identity, Psychosocial	0.5	360	87
Sills	1970s	1	Erikson	Erik Homburger	0	8	65	Identity, Psychosocial	1	360	87
Sills	1970s	1	Erikson	Erik Homburger	0	8	65	Identity, Psychosocial	1	360	87
Sills	1970s	1	Erikson	Erik Homburger	0	8	65	Identity, Psychosocial	1	360	87
Sills	1970s	1	Erikson	Erik Homburger	0	8	65	Identity, Psychosocial	1	360	87
Sills	1970s	1	Erikson	Erik Homburger	0	8	65	Identity, Psychosocial	1	360	87
Sills	1970s	1	Erikson	Erik Homburger	0	8	65	Identity, Psychosocial	1	360	87
Sills	1970s	1	Erikson	Erik Homburger	0	8	65	Identity, Psychosocial	1	360	87
Sills	1970s	1	Erikson	Erik Homburger	0	8	121	Incest	1	368	87
Sills	1970s	1	Erikson	Erik Homburger	0	8	213	Individual DIfferences: Sex Differences	1	376	87
Sills	1970s	1	Erikson	Erik Homburger	0	5	292	Life Cycle	1	484	87
Sills	1970s	1	Erikson	Erik Homburger	0	5	292	Life Cycle	1	484	87
Sills	1970s	1	Erikson	Erik Homburger	0	5	292	Life Cycle	1	484	87
Sills	1970s	1	Erikson	Erik Homburger	0	5	292	Life Cycle	1	484	87
Sills	1970s	1	Erikson	Erik Homburger	0	5	495	Luther, Martin	1	504	87
Sills	1970s	1	Erikson	Erik Homburger	0	10	162	Mental Disorders: Childhood Mental Disorders	1	542	87
Sills	1970s	1	Erikson	Erik Homburger	0	10	521	Motivation: Human Motivation	1	574	87
Sills	1970s	1	Erikson	Erik Homburger	0	11	19	National Income and Product Accounts	1	581	87
Sills	1970s	1	Erikson	Erik Homburger	0	11	245	Obsessive-Compulsive Disorders	1	599	87
Sills	1970s	1	Erikson	Erik Homburger	0	12	29	Personality, Political: Conservatism and Radicalism	1	639	87
Sills	1970s	1	Erikson	Erik Homburger	0	12	29	Personality, Political: Conservatism and Radicalism	1	639	87
Sills	1970s	1	Erikson	Erik Homburger	0	12	20	Personality, Political: Study	1	640	87
Sills	1970s	1	Erikson	Erik Homburger	0	11	604	Personality: The Field	1	643	87
Sills	1970s	1	Erikson	Erik Homburger	0	11	604	Personality: The Field	1	643	87
Sills	1970s	1	Erikson	Erik Homburger	0	13	29	Psychoanalysis: Ego Psychology	1	711	87
Sills	1970s	1	Erikson	Erik Homburger	0	13	29	Psychoanalysis: Ego Psychology	1	711	87
Sills	1970s	1	Erikson	Erik Homburger	0	13	44	Psychoanalysis: Experimental Studies	1	712	87
Sills	1970s	1	Erikson	Erik Homburger	0	13	327	Rapaport, David	1	738	87
Sills	1970s	1	Erikson	Erik Homburger	0	13	327	Rapaport, David	1	738	87
Sills	1970s	1	Erikson	Erik Homburger	0	13	406	Religion: Anthropological Study	1	746	87
Sills	1970s	1	Erikson	Erik Homburger	0	13	421	Religion: Psychological Study	1	747	87
Sills	1970s	1	Erikson	Erik Homburger	0	13	413	Religion: The Sociology of Religion	1	748	87
Sills	1970s	1	Erikson	Erik Homburger	0	13	427	Religious Observance	1	749	87
Sills	1970s	1	Erikson	Erik Homburger	0	14	550	SOCIALIZATION: Anthropological Aspects	1	769	87
Sills	1970s	1	Erikson	Kai Theodor	0	8	65	Identity, Psychosocial	1	360	88
Sills	1970s	1	Erikson	Kai Theodor	1	8	65	Identity, Psychosocial	0.5	360	88
Sills	1970s	0	Esping-Anderson/ Esping-Andersen	Gosta		0	0	0	0	1	89
Sills	1970s	1	Etzioni	Amitai	0	1	271	Alliances	1	24	90
Sills	1970s	1	Etzioni	Amitai	0	3	270	Consenus: The Study of Consensus	1	133	90
Sills	1970s	1	Etzioni	Amitai	0	3	270	Consenus: The Study of Consensus	1	133	90
Sills	1970s	1	Etzioni	Amitai	0	8	239	Industrial Relations: The Sociology of Work	1	381	90
Sills	1970s	1	Etzioni	Amitai	0	8	239	Industrial Relations: The Sociology of Work	1	381	90
Sills	1970s	1	Etzioni	Amitai	0	8	239	Industrial Relations: The Sociology of Work	1	381	90
Sills	1970s	1	Etzioni	Amitai	0	8	528	International Integration: Regional	1	412	90
Sills	1970s	1	Etzioni	Amitai	0	9	68	International Relations: The Field	1	418	90
Sills	1970s	1	Etzioni	Amitai	0	11	310	Organizations: Organizational Goals	1	609	90
Sills	1970s	1	Etzioni	Amitai	0	11	310	Organizations: Organizational Goals	1	609	90
Sills	1970s	1	Etzioni	Amitai	0	11	496	Peace	1	628	90
Sills	1970s	1	Etzioni	Amitai	0	12	546	Professions	1	696	90
Sills	1970s	1	Etzioni	Amitai	0	13	436	Religious Organization	1	750	90
Sills	1970s	1	Etzioni	Amitai	1	14	375	Social Change	0.5	814	90
Sills	1970s	1	Etzioni	Amitai	0	14	402	Social Control: Organizational Aspects	1	815	90
Sills	1970s	1	Etzioni	Amitai	0	16	377	Voluntary Associations: Sociological Aspects	1	933	90
Sills	1970s	1	Evans-Pritchard	Edward	1	1	154	African Society: Sub-Saharan Africa	0.5	15	91
Sills	1970s	1	Evans-Pritchard	Edward	0	1	154	African Society: Sub-Saharan Africa	1	15	91
Sills	1970s	1	Evans-Pritchard	Edward	0	1	161	Age Differentiation	1	16	91
Sills	1970s	1	Evans-Pritchard	Edward	0	1	344	Anthropology: Comparative Method	1	29	91
Sills	1970s	1	Evans-Pritchard	Edward	0	1	324	Anthropology: Social	1	31	91
Sills	1970s	1	Evans-Pritchard	Edward	0	1	324	Anthropology: Social	1	31	91
Sills	1970s	1	Evans-Pritchard	Edward	0	3	241	Conflict: Anthropological Aspects	1	127	91
Sills	1970s	1	Evans-Pritchard	Edward	0	3	541	Culture: The Concept of Culture	1	171	91
Sills	1970s	1	Evans-Pritchard	Edward	0	3	541	Culture: The Concept of Culture	1	171	91
Sills	1970s	1	Evans-Pritchard	Edward	0	6	160	Ethics: Ethical Systems and Social Structures	1	254	91
Sills	1970s	1	Evans-Pritchard	Edward	0	6	245	Exchange and Discplay	1	264	91
Sills	1970s	1	Evans-Pritchard	Edward	0	6	312	Family: Comparative Structure	1	270	91
Sills	1970s	1	Evans-Pritchard	Edward	0	6	392	Feud	1	281	91
Sills	1970s	1	Evans-Pritchard	Edward	0	6	423	Field Work	1	284	91
Sills	1970s	1	Evans-Pritchard	Edward	0	6	553	Frazer, James George	1	298	91
Sills	1970s	1	Evans-Pritchard	Edward	0	7	446	History: Ethnohistory	1	344	91
Sills	1970s	1	Evans-Pritchard	Edward	0	7	446	History: Ethnohistory	1	344	91
Sills	1970s	1	Evans-Pritchard	Edward	0	9	407	Kinship: Descent Groups	1	443	91
Sills	1970s	1	Evans-Pritchard	Edward	0	9	399	Kinship: Introduction	1	444	91
Sills	1970s	1	Evans-Pritchard	Edward	0	9	413	Kinship: Pseudo-kinship	1	445	91
Sills	1970s	1	Evans-Pritchard	Edward	0	5	527	Magic	1	510	91
Sills	1970s	1	Evans-Pritchard	Edward	0	5	527	Magic	1	510	91
Sills	1970s	1	Evans-Pritchard	Edward	0	5	527	Magic	1	510	91
Sills	1970s	1	Evans-Pritchard	Edward	0	5	567	Marett, Robert Ranulph	1	517	91
Sills	1970s	1	Evans-Pritchard	Edward	0	10	18	Marriage: Comparative Analysis	1	519	91
Sills	1970s	1	Evans-Pritchard	Edward	0	11	240	Observation: Participant Observation	1	598	91
Sills	1970s	1	Evans-Pritchard	Edward	0	11	240	Observation: Participant Observation	1	598	91
Sills	1970s	1	Evans-Pritchard	Edward	0	12	201	Political Anthropology: Political Organization	1	660	91
Sills	1970s	1	Evans-Pritchard	Edward	0	12	201	Political Anthropology: Political Organization	1	660	91
Sills	1970s	1	Evans-Pritchard	Edward	1	12	192	Political Anthropology: The Field	0.5	661	91
Sills	1970s	1	Evans-Pritchard	Edward	1	12	306	Political Sociology	0.5	673	91
Sills	1970s	1	Evans-Pritchard	Edward	0	13	436	Religious Organization	1	750	91
Sills	1970s	1	Evans-Pritchard	Edward	0	13	444	Religious Specialists: Anthropological Study	1	751	91
Sills	1970s	1	Evans-Pritchard	Edward	0	13	444	Religious Specialists: Anthropological Study	1	751	91
Sills	1970s	1	Evans-Pritchard	Edward	0	14	162	Seligman, C. G.	1	796	91
Sills	1970s	1	Evans-Pritchard	Edward	0	14	334	Smith, William Robertson	1	812	91
Sills	1970s	1	Evans-Pritchard	Edward	0	14	334	Smith, William Robertson	1	812	91
Sills	1970s	1	Evans-Pritchard	Edward	1	14	428	Social Institutions: Comparative Study	0.5	819	91
Sills	1970s	1	Evans-Pritchard	Edward	0	14	428	Social Institutions: Comparative Study	1	819	91
Sills	1970s	1	Evans-Pritchard	Edward	0	14	428	Social Institutions: Comparative Study	1	819	91
Sills	1970s	1	Evans-Pritchard	Edward	1	14	420	Social Institutions: The Concept	0.5	820	91
Sills	1970s	1	Evans-Pritchard	Edward	1	14	488	Social Structure: The History of the Concept	0.5	827	91
Sills	1970s	1	Evans-Pritchard	Edward	0	14	488	Social Structure: The History of the Concept	1	827	91
Sills	1970s	1	Evans-Pritchard	Edward	0	14	576	Societies, Small	1	836	91
Sills	1970s	1	Evans-Pritchard	Edward	0	14	576	Societies, Small	1	836	91
Sills	1970s	1	Evans-Pritchard	Edward	0	14	576	Societies, Small	1	836	91
Sills	1970s	1	Evans-Pritchard	Edward	0	14	576	Societies, Small	1	836	91
Sills	1970s	1	Evans-Pritchard	Edward	1	15	156	State: The Concept	0.5	851	91
Sills	1970s	1	Evans-Pritchard	Edward	0	15	168	Stateless Society	1	852	91
Sills	1970s	1	Evans-Pritchard	Edward	0	15	168	Stateless Society	1	852	91
Sills	1970s	1	Evans-Pritchard	Edward	0	15	168	Stateless Society	1	852	91
Sills	1970s	1	Evans-Pritchard	Edward	0	15	608	Theology, Primitive	1	895	91
Sills	1970s	1	Evans-Pritchard	Edward	0	15	608	Theology, Primitive	1	895	91
Sills	1970s	1	Evans-Pritchard	Edward	0	16	42	Time: Social Organization	1	907	91
Sills	1970s	1	Evans-Pritchard	Edward	0	16	150	Tribal Society	1	913	91
Sills	1970s	1	Evans-Pritchard	Edward	1	16	150	Tribal Society	0.5	913	91
Sills	1970s	1	Evans-Pritchard	Edward	1	16	471	War: Primitive Warfare	0.5	943	91
Sills	1970s	0	Evans	Peter		0	0	0	0	1	92
Sills	1970s	1	Faris	Robert E. Lee	1	10	155	Mental Disorders: Epidemology	0.5	543	93
Sills	1970s	1	Faris	Robert E. Lee	1	10	225	Mental Health: Social Class and Personal Adjustment	0.5	546	93
Sills	1970s	0	Feagin	Joe R.		0	0	0	0	1	94
Sills	1970s	1	Festinger	Leon	0	1	467	Attitudes: Change	1	43	95
Sills	1970s	1	Festinger	Leon	0	1	467	Attitudes: Change	1	43	95
Sills	1970s	1	Festinger	Leon	1	2	45	Behavioral Sciences	0.5	57	95
Sills	1970s	1	Festinger	Leon	0	2	546	Cohesion, Social	1	104	95
Sills	1970s	1	Festinger	Leon	4	2	546	Cohesion, Social	0.2	104	95
Sills	1970s	1	Festinger	Leon	2	2	546	Cohesion, Social	0.333333	104	95
Sills	1970s	1	Festinger	Leon	2	2	546	Cohesion, Social	0.333333	104	95
Sills	1970s	1	Festinger	Leon	0	2	546	Cohesion, Social	1	104	95
Sills	1970s	1	Festinger	Leon	0	3	95	Communication, Political: Introduction	1	114	95
Sills	1970s	1	Festinger	Leon	2	3	259	Conformity	0.333333	131	95
Sills	1970s	1	Festinger	Leon	0	3	513	Crisis	1	161	95
Sills	1970s	1	Festinger	Leon	2	3	514	Crisis	0.333333	161	95
Sills	1970s	1	Festinger	Leon	0	3	522	Cross Pressure	1	163	95
Sills	1970s	1	Festinger	Leon	2	6	166	Ethics: Ethical Issues in the Social Sciences	0.333333	253	95
Sills	1970s	1	Festinger	Leon	0	6	416	Field Theory	1	283	95
Sills	1970s	1	Festinger	Leon	0	6	416	Field Theory	1	283	95
Sills	1970s	1	Festinger	Leon	0	6	416	Field Theory	1	283	95
Sills	1970s	1	Festinger	Leon	0	6	416	Field Theory	1	283	95
Sills	1970s	1	Festinger	Leon	0	6	416	Field Theory	1	283	95
Sills	1970s	1	Festinger	Leon	2	6	416	Field Theory	0.333333	283	95
Sills	1970s	1	Festinger	Leon	1	6	417	Field Theory	0.5	283	95
Sills	1970s	1	Festinger	Leon	1	7	61	Gambling	0.5	308	95
Sills	1970s	1	Festinger	Leon	2	7	275	Groups: Group Behavior	0.333333	329	95
Sills	1970s	1	Festinger	Leon	2	7	521	Housing: Social Aspects	0.333333	353	95
Sills	1970s	1	Festinger	Leon	0	8	379	Integration: Cultural Integration	1	394	95
Sills	1970s	1	Festinger	Leon	1	8	470	Interaction: Interaction Process Analysis	0.5	400	95
Sills	1970s	1	Festinger	Leon	2	5	270	Lewin, Kurt	0.333333	481	95
Sills	1970s	1	Festinger	Leon	2	10	58	Mass Phenomena	0.333333	526	95
Sills	1970s	1	Festinger	Leon	2	10	361	Millenarism	0.333333	559	95
Sills	1970s	1	Festinger	Leon	0	10	514	Motivation: The Concept	1	575	95
Sills	1970s	1	Festinger	Leon	2	11	79	Nativism and Revivalism	0.333333	586	95
Sills	1970s	1	Festinger	Leon	0	12	63	Persuasion	1	644	95
Sills	1970s	1	Festinger	Leon	1	12	63	Persuasion	0.5	644	95
Sills	1970s	1	Festinger	Leon	0	12	63	Persuasion	1	644	95
Sills	1970s	1	Festinger	Leon	0	12	341	Pollution	1	677	95
Sills	1970s	1	Festinger	Leon	2	12	424	Prediction	0.333333	686	95
Sills	1970s	1	Festinger	Leon	0	12	588	Propaganda	1	701	95
Sills	1970s	1	Festinger	Leon	0	13	360	Reference Group	1	742	95
Sills	1970s	1	Festinger	Leon	0	13	580	Rumor	1	767	95
Sills	1970s	1	Festinger	Leon	2	13	580	Rumor	0.333333	767	95
Sills	1970s	1	Festinger	Leon	6	13	580	Rumor	0.142857	767	95
Sills	1970s	1	Festinger	Leon	1	14	472	Social Psychology	0.5	824	95
Sills	1970s	1	Festinger	Leon	1	14	472	Social Psychology	0.5	824	95
Sills	1970s	1	Festinger	Leon	1	14	472	Social Psychology	0.5	824	95
Sills	1970s	1	Festinger	Leon	0	14	472	Social Psychology	1	824	95
Sills	1970s	1	Festinger	Leon	0	14	472	Social Psychology	1	824	95
Sills	1970s	1	Festinger	Leon	2	14	472	Social Psychology	0.333333	824	95
Sills	1970s	1	Festinger	Leon	4	14	472	Social Psychology	0.2	824	95
Sills	1970s	1	Festinger	Leon	1	14	473	Social Psychology	0.5	824	95
Sills	1970s	1	Festinger	Leon	0	15	57	Sociometry	1	841	95
Sills	1970s	1	Festinger	Leon	0	15	622	Thinking: Cognitive Organization and Processes	1	896	95
Sills	1970s	1	Festinger	Leon	1	15	622	Thinking: Cognitive Organization and Processes	0.5	896	95
Sills	1970s	1	Fisher	Irving	0	1	470	Augustine	1	45	96
Sills	1970s	1	Fisher	Irving	0	2	131	Bortkiewicz, Ladislaus von	1	67	96
Sills	1970s	1	Fisher	Irving	0	2	277	Capital	1	76	96
Sills	1970s	1	Fisher	Irving	0	2	286	Capital, Human	1	77	96
Sills	1970s	1	Fisher	Irving	0	3	368	Consumption Function	1	143	96
Sills	1970s	1	Fisher	Irving	0	4	54	Decision Making: Economic Aspects	1	176	96
Sills	1970s	1	Fisher	Irving	0	4	54	Decision Making: Economic Aspects	1	176	96
Sills	1970s	1	Fisher	Irving	0	4	217	Distributed lags	1	201	96
Sills	1970s	1	Fisher	Irving	0	4	217	Distributed lags	1	201	96
Sills	1970s	1	Fisher	Irving	0	4	369	Economic Data: General	1	216	96
Sills	1970s	1	Fisher	Irving	0	8	165	Index Numbers: Practical Applications	1	372	96
Sills	1970s	1	Fisher	Irving	0	8	159	Index Numbers: Theoretical Aspects	1	373	96
Sills	1970s	1	Fisher	Irving	0	8	485	Interest	1	404	96
Sills	1970s	1	Fisher	Irving	0	9	201	Investment: The Investment Decision	1	426	96
Sills	1970s	1	Fisher	Irving	0	5	408	Liquidity Preference	1	492	96
Sills	1970s	1	Fisher	Irving	0	10	446	Money: Quantity Theory	1	568	96
Sills	1970s	1	Fisher	Irving	0	10	452	Money: Velocity of Circulation	1	569	96
Sills	1970s	1	Fisher	Irving	0	11	409	PARETO, VILFREDO: Contributions to Economics	1	614	96
Sills	1970s	1	Fisher	Irving	0	14	273	Simulation: Economic Processes	1	807	96
Sills	1970s	1	Fisher	Irving	0	16	265	Utility	1	922	96
Sills	1970s	1	Fisher	Irving	0	16	265	Utility	1	922	96
Sills	1970s	0	Fligstein	Neil		0	0	0	0	1	97
Sills	1970s	1	Foucault	(Paul-)Michel	0	6	350	Febvre, Lucien	1	275	98
Sills	1970s	1	Foucault	(Paul-)Michel	0	12	98	Pinel, Philippe	1	649	98
Sills	1970s	1	Foucault	(Paul-)Michel	0	15	51	Sociology: Early History of Social Research	1	839	98
Sills	1970s	1	Freidson	Eliot	0	4	184	Diffusion: Impersonal Influence	1	195	99
Sills	1970s	1	Freidson	Eliot	0	7	335	Health	1	334	99
Sills	1970s	1	Freidson	Eliot	0	10	99	Medical Care: Social Aspects	1	534	99
Sills	1970s	1	Freidson	Eliot	0	10	120	Medical Personnel: Paramedical Personnel	1	535	99
Sills	1970s	1	Freidson	Eliot	0	10	114	Medical Personnel: Physicians	1	536	99
Sills	1970s	1	Freidson	Eliot	0	10	114	Medical Personnel: Physicians	1	536	99
Sills	1970s	1	Freidson	Eliot	1	10	114	Medical Personnel: Physicians	0.5	536	99
Sills	1970s	1	Freidson	Eliot	1	10	114	Medical Personnel: Physicians	0.5	536	99
Sills	1970s	1	Freidson	Eliot	0	10	114	Medical Personnel: Physicians	1	536	99
Sills	1970s	1	Freidson	Eliot	0	11	310	Organizations: Organizational Goals	1	609	99
Sills	1970s	1	Freud	Sigmund	0	1	96	Adolescence	1	9	100
Sills	1970s	1	Freud	Sigmund	0	1	125	Affection	1	13	100
Sills	1970s	1	Freud	Sigmund	0	1	174	Aggression: Psychological Aspects	1	18	100
Sills	1970s	1	Freud	Sigmund	0	1	268	Alienation	1	23	100
Sills	1970s	1	Freud	Sigmund	0	1	268	Alienation	1	23	100
Sills	1970s	1	Freud	Sigmund	0	1	349	Anti-Semitism	1	34	100
Sills	1970s	1	Freud	Sigmund	0	1	365	Anxiety	1	36	100
Sills	1970s	1	Freud	Sigmund	0	1	365	Anxiety	1	36	100
Sills	1970s	1	Freud	Sigmund	0	1	457	Attitudes: Nature	1	44	100
Sills	1970s	1	Freud	Sigmund	0	2	116	Body Image	1	63	100
Sills	1970s	1	Freud	Sigmund	0	2	383	Character Disorders	1	88	100
Sills	1970s	1	Freud	Sigmund	0	2	383	Character Disorders	1	88	100
Sills	1970s	1	Freud	Sigmund	0	2	383	Character Disorders	1	88	100
Sills	1970s	1	Freud	Sigmund	0	2	386	Charcot, Jean Martin	1	89	100
Sills	1970s	1	Freud	Sigmund	0	3	225	Conflict: Psychological Aspects	1	129	100
Sills	1970s	1	Freud	Sigmund	0	4	25	Death: Death and Bereavement	1	174	100
Sills	1970s	1	Freud	Sigmund	0	4	28	Death: The Social Organization of Death	1	175	100
Sills	1970s	1	Freud	Sigmund	0	4	71	Defense Mechanisms	1	180	100
Sills	1970s	1	Freud	Sigmund	0	4	71	Defense Mechanisms	1	180	100
Sills	1970s	1	Freud	Sigmund	0	4	71	Defense Mechanisms	1	180	100
Sills	1970s	1	Freud	Sigmund	0	4	127	Depressive Disorders	1	189	100
Sills	1970s	1	Freud	Sigmund	0	4	192	Diplomacy	1	197	100
Sills	1970s	1	Freud	Sigmund	0	4	263	Dreams	1	205	100
Sills	1970s	1	Freud	Sigmund	0	6	334	Fantasy	1	273	100
Sills	1970s	1	Freud	Sigmund	0	6	334	Fantasy	1	273	100
Sills	1970s	1	Freud	Sigmund	0	6	369	Ferenczi, Sandor	1	278	100
Sills	1970s	1	Freud	Sigmund	0	8	7	Humor	1	355	100
Sills	1970s	1	Freud	Sigmund	1	8	7	Humor	0.5	355	100
Sills	1970s	1	Freud	Sigmund	0	8	7	Humor	1	355	100
Sills	1970s	1	Freud	Sigmund	0	8	7	Humor	1	355	100
Sills	1970s	1	Freud	Sigmund	0	8	65	Identity, Psychosocial	1	360	100
Sills	1970s	1	Freud	Sigmund	0	8	121	Incest	1	368	100
Sills	1970s	1	Freud	Sigmund	0	8	121	Incest	1	368	100
Sills	1970s	1	Freud	Sigmund	0	8	121	Incest	1	368	100
Sills	1970s	1	Freud	Sigmund	0	8	371	Instinct	1	393	100
Sills	1970s	1	Freud	Sigmund	0	8	371	Instinct	1	393	100
Sills	1970s	1	Freud	Sigmund	0	8	514	International Conflict Resolution	1	407	100
Sills	1970s	1	Freud	Sigmund	0	9	176	Interviewing: Therapeutic Interviewing	1	423	100
Sills	1970s	1	Freud	Sigmund	0	9	454	Kris, Ernst	1	450	100
Sills	1970s	1	Freud	Sigmund	0	5	430	Literature: The Psychology of Literature	1	494	100
Sills	1970s	1	Freud	Sigmund	0	5	486	Loyalty	1	502	100
Sills	1970s	1	Freud	Sigmund	0	5	518	McLennan, John Ferguson	1	531	100
Sills	1970s	1	Freud	Sigmund	0	10	162	Mental Disorders: Childhood Mental Disorders	1	542	100
Sills	1970s	1	Freud	Sigmund	0	10	221	Mental Health: The Concept	1	547	100
Sills	1970s	1	Freud	Sigmund	0	10	494	Moral Development	1	572	100
Sills	1970s	1	Freud	Sigmund	0	10	494	Moral Development	1	572	100
Sills	1970s	1	Freud	Sigmund	0	10	494	Moral Development	1	572	100
Sills	1970s	1	Freud	Sigmund	0	10	521	Motivation: Human Motivation	1	574	100
Sills	1970s	1	Freud	Sigmund	0	10	521	Motivation: Human Motivation	1	574	100
Sills	1970s	1	Freud	Sigmund	0	11	165	Neurosis	1	590	100
Sills	1970s	1	Freud	Sigmund	0	11	165	Neurosis	1	590	100
Sills	1970s	1	Freud	Sigmund	0	11	245	Obsessive-Compulsive Disorders	1	599	100
Sills	1970s	1	Freud	Sigmund	0	11	245	Obsessive-Compulsive Disorders	1	599	100
Sills	1970s	1	Freud	Sigmund	0	11	385	Paranoid Reactions	1	618	100
Sills	1970s	1	Freud	Sigmund	0	11	385	Paranoid Reactions	1	618	100
Sills	1970s	1	Freud	Sigmund	0	11	385	Paranoid Reactions	1	618	100
Sills	1970s	1	Freud	Sigmund	0	11	398	Parapsychology	1	619	100
Sills	1970s	1	Freud	Sigmund	0	12	21	Personality, Political: Study	1	640	100
Sills	1970s	1	Freud	Sigmund	0	11	614	Personality: Personality Development	1	642	100
Sills	1970s	1	Freud	Sigmund	0	11	604	Personality: The Field	1	643	100
Sills	1970s	1	Freud	Sigmund	0	11	604	Personality: The Field	1	643	100
Sills	1970s	1	Freud	Sigmund	0	12	84	Phobias	1	647	100
Sills	1970s	1	Freud	Sigmund	0	12	84	Phobias	1	647	100
Sills	1970s	1	Freud	Sigmund	0	12	84	Phobias	1	647	100
Sills	1970s	1	Freud	Sigmund	0	12	84	Phobias	1	647	100
Sills	1970s	1	Freud	Sigmund	0	12	84	Phobias	1	647	100
Sills	1970s	1	Freud	Sigmund	0	12	84	Phobias	1	647	100
Sills	1970s	1	Freud	Sigmund	0	12	84	Phobias	1	647	100
Sills	1970s	1	Freud	Sigmund	0	12	84	Phobias	1	647	100
Sills	1970s	1	Freud	Sigmund	0	12	84	Phobias	1	647	100
Sills	1970s	1	Freud	Sigmund	0	12	84	Phobias	1	647	100
Sills	1970s	1	Freud	Sigmund	0	12	588	Propaganda	1	701	100
Sills	1970s	1	Freud	Sigmund	0	13	11	Psychoanalysis: Classical Theory	1	710	100
Sills	1970s	1	Freud	Sigmund	0	13	29	Psychoanalysis: Ego Psychology	1	711	100
Sills	1970s	1	Freud	Sigmund	0	13	29	Psychoanalysis: Ego Psychology	1	711	100
Sills	1970s	1	Freud	Sigmund	0	13	29	Psychoanalysis: Ego Psychology	1	711	100
Sills	1970s	1	Freud	Sigmund	0	13	29	Psychoanalysis: Ego Psychology	1	711	100
Sills	1970s	1	Freud	Sigmund	0	13	29	Psychoanalysis: Ego Psychology	1	711	100
Sills	1970s	1	Freud	Sigmund	0	13	29	Psychoanalysis: Ego Psychology	1	711	100
Sills	1970s	1	Freud	Sigmund	0	13	29	Psychoanalysis: Ego Psychology	1	711	100
Sills	1970s	1	Freud	Sigmund	0	13	29	Psychoanalysis: Ego Psychology	1	711	100
Sills	1970s	1	Freud	Sigmund	0	13	29	Psychoanalysis: Ego Psychology	1	711	100
Sills	1970s	1	Freud	Sigmund	0	13	29	Psychoanalysis: Ego Psychology	1	711	100
Sills	1970s	1	Freud	Sigmund	0	13	29	Psychoanalysis: Ego Psychology	1	711	100
Sills	1970s	1	Freud	Sigmund	0	13	29	Psychoanalysis: Ego Psychology	1	711	100
Sills	1970s	1	Freud	Sigmund	0	13	29	Psychoanalysis: Ego Psychology	1	711	100
Sills	1970s	1	Freud	Sigmund	0	13	29	Psychoanalysis: Ego Psychology	1	711	100
Sills	1970s	1	Freud	Sigmund	0	13	29	Psychoanalysis: Ego Psychology	1	711	100
Sills	1970s	1	Freud	Sigmund	0	13	44	Psychoanalysis: Experimental Studies	1	712	100
Sills	1970s	1	Freud	Sigmund	0	13	36	Psychoanalysis: Therapeutic Methods	1	713	100
Sills	1970s	1	Freud	Sigmund	0	13	36	Psychoanalysis: Therapeutic Methods	1	713	100
Sills	1970s	1	Freud	Sigmund	0	13	36	Psychoanalysis: Therapeutic Methods	1	713	100
Sills	1970s	1	Freud	Sigmund	0	13	36	Psychoanalysis: Therapeutic Methods	1	713	100
Sills	1970s	1	Freud	Sigmund	0	13	36	Psychoanalysis: Therapeutic Methods	1	713	100
Sills	1970s	1	Freud	Sigmund	0	13	36	Psychoanalysis: Therapeutic Methods	1	713	100
Sills	1970s	1	Freud	Sigmund	0	13	36	Psychoanalysis: Therapeutic Methods	1	713	100
Sills	1970s	1	Freud	Sigmund	0	13	36	Psychoanalysis: Therapeutic Methods	1	713	100
Sills	1970s	1	Freud	Sigmund	0	13	36	Psychoanalysis: Therapeutic Methods	1	713	100
Sills	1970s	1	Freud	Sigmund	0	13	36	Psychoanalysis: Therapeutic Methods	1	713	100
Sills	1970s	1	Freud	Sigmund	0	13	36	Psychoanalysis: Therapeutic Methods	1	713	100
Sills	1970s	1	Freud	Sigmund	0	13	36	Psychoanalysis: Therapeutic Methods	1	713	100
Sills	1970s	1	Freud	Sigmund	0	13	36	Psychoanalysis: Therapeutic Methods	1	713	100
Sills	1970s	1	Freud	Sigmund	0	13	36	Psychoanalysis: Therapeutic Methods	1	713	100
Sills	1970s	1	Freud	Sigmund	0	13	36	Psychoanalysis: Therapeutic Methods	1	713	100
Sills	1970s	1	Freud	Sigmund	0	13	36	Psychoanalysis: Therapeutic Methods	1	713	100
Sills	1970s	1	Freud	Sigmund	0	13	36	Psychoanalysis: Therapeutic Methods	1	713	100
Sills	1970s	1	Freud	Sigmund	0	13	36	Psychoanalysis: Therapeutic Methods	1	713	100
Sills	1970s	1	Freud	Sigmund	0	13	36	Psychoanalysis: Therapeutic Methods	1	713	100
Sills	1970s	1	Freud	Sigmund	0	13	36	Psychoanalysis: Therapeutic Methods	1	713	100
Sills	1970s	1	Freud	Sigmund	1	13	143	Psychosomatic Illness	0.5	718	100
Sills	1970s	1	Freud	Sigmund	0	13	143	Psychosomatic Illness	1	718	100
Sills	1970s	1	Freud	Sigmund	0	13	342	Reason Analysis	1	741	100
Sills	1970s	1	Freud	Sigmund	0	13	421	Religion: Psychological Study	1	747	100
Sills	1970s	1	Freud	Sigmund	0	13	421	Religion: Psychological Study	1	747	100
Sills	1970s	1	Freud	Sigmund	0	13	421	Religion: Psychological Study	1	747	100
Sills	1970s	1	Freud	Sigmund	0	13	421	Religion: Psychological Study	1	747	100
Sills	1970s	1	Freud	Sigmund	0	13	413	Religion: The Sociology of Religion	1	748	100
Sills	1970s	1	Freud	Sigmund	0	13	413	Religion: The Sociology of Religion	1	748	100
Sills	1970s	1	Freud	Sigmund	0	13	413	Religion: The Sociology of Religion	1	748	100
Sills	1970s	1	Freud	Sigmund	0	13	413	Religion: The Sociology of Religion	1	748	100
Sills	1970s	1	Freud	Sigmund	0	13	413	Religion: The Sociology of Religion	1	748	100
Sills	1970s	1	Freud	Sigmund	0	13	427	Religious Observance	1	749	100
Sills	1970s	1	Freud	Sigmund	0	14	221	Sexual Behavior: Deviation: Social Aspects	1	801	100
Sills	1970s	1	Freud	Sigmund	0	14	232	Sexual Behavior: Homosexuality	1	802	100
Sills	1970s	1	Freud	Sigmund	0	14	208	Sexual Behavior: Social Aspects	1	803	100
Sills	1970s	1	Freud	Sigmund	0	14	544	Socialization: Psychological Aspects	1	830	100
Sills	1970s	1	Freud	Sigmund	0	14	550	SOCIALIZATION: Anthropological Aspects	1	769	100
Sills	1970s	1	Freud	Sigmund	0	15	394	Suicide: Psychological Aspects (2)	1	871	100
Sills	1970s	1	Freud	Sigmund	0	15	394	Suicide: Psychological Aspects (2)	1	871	100
Sills	1970s	1	Freud	Sigmund	0	15	394	Suicide: Psychological Aspects (2)	1	871	100
Sills	1970s	1	Freud	Sigmund	0	16	185	Typologies	1	916	100
Sills	1970s	1	Fromm	Erich	0	1	457	Attitudes: Nature	1	44	101
Sills	1970s	1	Fromm	Erich	0	2	383	Character Disorders	1	88	101
Sills	1970s	1	Fromm	Erich	0	4	263	Dreams	1	205	101
Sills	1970s	1	Fromm	Erich	0	8	445	Interaction: Symbolic Interaction	1	403	101
Sills	1970s	1	Fromm	Erich	0	10	39	Marx, Karl	1	523	101
Sills	1970s	1	Fromm	Erich	0	10	52	Marxist Sociology	1	525	101
Sills	1970s	1	Fromm	Erich	0	10	64	Mass Society	1	527	101
Sills	1970s	1	Fromm	Erich	0	10	221	Mental Health: The Concept	1	547	101
Sills	1970s	1	Fromm	Erich	0	10	221	Mental Health: The Concept	1	547	101
Sills	1970s	1	Fromm	Erich	0	11	19	National Income and Product Accounts	1	581	101
Sills	1970s	1	Fromm	Erich	0	11	50	National Socialism	1	583	101
Sills	1970s	1	Fromm	Erich	0	12	29	Personality, Political: Conservatism and Radicalism	1	639	101
Sills	1970s	1	Fromm	Erich	0	12	29	Personality, Political: Conservatism and Radicalism	1	639	101
Sills	1970s	1	Fromm	Erich	0	12	29	Personality, Political: Conservatism and Radicalism	1	639	101
Sills	1970s	1	Fromm	Erich	0	12	21	Personality, Political: Study	1	640	101
Sills	1970s	1	Fromm	Erich	0	12	21	Personality, Political: Study	1	640	101
Sills	1970s	1	Fromm	Erich	0	12	21	Personality, Political: Study	1	640	101
Sills	1970s	1	Fromm	Erich	0	11	605	Personality: The Field	1	643	101
Sills	1970s	1	Fromm	Erich	0	12	224	Political Culture	1	663	101
Sills	1970s	1	Fromm	Erich	0	12	588	Propaganda	1	701	101
Sills	1970s	1	Fromm	Erich	0	13	421	Religion: Psychological Study	1	747	101
Sills	1970s	1	Fromm	Erich	0	14	450	Social Movements: The Study	1	822	101
Sills	1970s	1	Fromm	Erich	0	14	481	Social Science Function	1	825	101
Sills	1970s	1	Galtung	Johan	0	7	275	Groups: Group Behavior	1	329	102
Sills	1970s	1	Galtung	Johan	0	11	357	Pacifism	1	615	102
Sills	1970s	1	Galtung	Johan	0	11	496	Peace	1	628	102
Sills	1970s	1	Galtung	Johan	0	11	496	Peace	1	628	102
Sills	1970s	1	Galtung	Johan	0	11	496	Peace	1	628	102
Sills	1970s	1	Galtung	Johan	1	11	496	Peace	0.5	628	102
Sills	1970s	1	Galtung	Johan	0	11	496	Peace	1	628	102
Sills	1970s	1	Galtung	Johan	0	11	496	Peace	1	628	102
Sills	1970s	1	Galtung	Johan	0	13	197	Public Opinion: Introduction	1	722	102
Sills	1970s	0	Gambetta	Diego		0	0	0	0	1	103
Sills	1970s	1	Gamson	William A.	0	2	534	Coalitions: Coalition Formation	1	101	104
Sills	1970s	1	Gamson	William A.	0	2	534	Coalitions: Coalition Formation	1	101	104
Sills	1970s	1	Gamson	William A.	0	2	534	Coalitions: Coalition Formation	1	101	104
Sills	1970s	1	Gamson	William A.	0	2	534	Coalitions: Coalition Formation	1	101	104
Sills	1970s	1	Gamson	William A.	0	2	529	Coalitions: The Study of Coalitions	1	102	104
Sills	1970s	1	Gamson	William A.	0	2	529	Coalitions: The Study of Coalitions	1	102	104
Sills	1970s	1	Gans	Herbert Julius	0	12	136	Planning, Social: Regional and Urban Planning	1	653	105
Sills	1970s	1	Gans	Herbert Julius	0	12	136	Planning, Social: Regional and Urban Planning	1	653	105
Sills	1970s	1	Gans	Herbert Julius	0	12	136	Planning, Social: Regional and Urban Planning	1	653	105
Sills	1970s	0	Garland	David W.		0	0	0	0	1	106
Sills	1970s	1	Geertz	Clifford James	0	1	319	Anthropology: Cultural	1	30	107
Sills	1970s	1	Geertz	Clifford James	0	1	437	Asian Society: Southeast Asia	1	40	107
Sills	1970s	1	Geertz	Clifford James	0	1	437	Asian Society: Southeast Asia	1	40	107
Sills	1970s	1	Geertz	Clifford James	0	3	558	Culture: Culture Change	1	169	107
Sills	1970s	1	Geertz	Clifford James	0	3	541	Culture: The Concept of Culture	1	171	107
Sills	1970s	1	Geertz	Clifford James	0	3	541	Culture: The Concept of Culture	1	171	107
Sills	1970s	1	Geertz	Clifford James	0	4	500	Economy, Dual	1	231	107
Sills	1970s	1	Geertz	Clifford James	0	4	500	Economy, Dual	1	231	107
Sills	1970s	1	Geertz	Clifford James	0	8	85	Ideology: Ideology and the Social System	1	361	107
Sills	1970s	1	Geertz	Clifford James	0	8	76	Ideology: The Concept and Function of Ideology	1	362	107
Sills	1970s	1	Geertz	Clifford James	0	8	379	Integration: Cultural Integration	1	394	107
Sills	1970s	1	Geertz	Clifford James	0	11	477	Paternalism	1	626	107
Sills	1970s	1	Geertz	Clifford James	0	13	414	Religion: The Sociology of Religion	1	748	107
Sills	1970s	1	Geertz	Clifford James	0	14	571	Societal Analysis	1	835	107
Sills	1970s	1	Geertz	Clifford James	0	14	571	Societal Analysis	1	835	107
Sills	1970s	1	Geertz	Clifford James	0	16	322	Village	1	931	107
Sills	1970s	1	Geertz	Clifford James	0	16	579	World View	1	955	107
Sills	1970s	1	Geiger	Theodor W.	0	8	414	Intellectuals	1	397	108
Sills	1970s	1	Geiger	Theodor W.	0	5	58	Law: The Sociology of Law	1	463	108
Sills	1970s	1	Geiger	Theodor W.	0	14	438	Social Mobility	1	821	108
Sills	1970s	1	Geiger	Theodor W.	0	14	532	Socialism	1	829	108
Sills	1970s	1	Gellner	Ernest	0	6	234	Evolution: Social Evolution	1	262	109
Sills	1970s	1	Gellner	Ernest	0	10	409	Modernization: The Bourgeoisie	1	565	109
Sills	1970s	1	Gellner	Ernest	0	13	436	Religious Organization	1	750	109
Sills	1970s	1	Gerth	Hans H.	0	5	562	Mannheim, Karl	1	516	110
Sills	1970s	1	Gerth	Hans H.	1	10	364	Mills, C. Wright	0.5	560	110
Sills	1970s	1	Gerth	Hans H.	0	11	50	National Socialism	1	583	110
Sills	1970s	1	Gerth	Hans H.	1	14	409	Social Differentiation	0.5	818	110
Sills	1970s	1	Gerth	Hans H.	1	16	502	Weber, Max	0.5	945	110
Sills	1970s	1	Gerth	Hans H.	1	16	502	Weber, Max	0.5	945	110
Sills	1970s	0	Giddens	Anthony		0	0	0	0	1	111
Sills	1970s	1	Giddings	Franklin H.	1	2	507	Clark, John Bates	0.5	100	112
Sills	1970s	1	Giddings	Franklin H.	0	15	22	Sociology: The Field	1	840	112
Sills	1970s	1	Glaser	Barney G.	1	4	25	Death: Death and Bereavement	0.5	174	113
Sills	1970s	1	Glaser	Barney G.	0	14	116	Science: Scientific Communication	1	786	113
Sills	1970s	1	Glaser	Barney G.	0	14	100	Science: The Sociology of Science	1	790	113
Sills	1970s	1	Glueck	Sheldon	1	4	92	Deliquency: Psychological Aspects	0.5	182	114
Sills	1970s	1	Glueck	Sheldon	0	4	92	Deliquency: Psychological Aspects	1	182	114
Sills	1970s	1	Glueck	Sheldon	1	4	92	Deliquency: Psychological Aspects	0.5	182	114
Sills	1970s	1	Glueck	Sheldon	1	4	80	Deliquency: The Study of Delinquency	0.5	185	114
Sills	1970s	1	Glueck	Sheldon	1	12	424	Prediction	0.5	686	114
Sills	1970s	1	Glueck	Sheldon	1	12	424	Prediction	0.5	686	114
Sills	1970s	1	Glueck	Sheldon	0	12	631	Psychiatry: Forensic Psychiatry	1	706	114
Sills	1970s	1	Glueck	Sheldon	0	12	631	Psychiatry: Forensic Psychiatry	1	706	114
Sills	1970s	1	Glueck	Sheldon	1	13	75	Psychology: Constitutional Psychology	0.5	716	114
Sills	1970s	1	Glueck	Sheldon	0	15	439	Sutherland, Edwin H.	1	877	114
Sills	1970s	1	Goffman	Erving	0	3	29	Communication	1	107	115
Sills	1970s	1	Goffman	Erving	0	4	155	Deviant Behavior	1	192	115
Sills	1970s	1	Goffman	Erving	0	4	155	Deviant Behavior	1	192	115
Sills	1970s	1	Goffman	Erving	0	6	176	Ethnography	1	255	115
Sills	1970s	1	Goffman	Erving	0	6	423	Field Work	1	284	115
Sills	1970s	1	Goffman	Erving	0	6	423	Field Work	1	284	115
Sills	1970s	1	Goffman	Erving	0	7	17	Friendship	1	304	115
Sills	1970s	1	Goffman	Erving	0	8	95	Illness	1	364	115
Sills	1970s	1	Goffman	Erving	0	8	452	Interaction: Dramatism	1	399	115
Sills	1970s	1	Goffman	Erving	0	8	440	Interaction: Social Interaction	1	402	115
Sills	1970s	1	Goffman	Erving	0	9	384	Kinesics	1	441	115
Sills	1970s	1	Goffman	Erving	0	10	215	Mental Disorders, Treatment: Therapeutic Community	1	541	115
Sills	1970s	1	Goffman	Erving	0	11	238	Observation: Case Studies	1	597	115
Sills	1970s	1	Goffman	Erving	0	11	240	Observation: Participant Observation	1	598	115
Sills	1970s	1	Goffman	Erving	0	13	552	Role: Psychological Aspects	1	761	115
Sills	1970s	1	Goffman	Erving	0	13	556	Role: Sociological Aspects	1	762	115
Sills	1970s	1	Goffman	Erving	0	14	158	Self Concept	1	795	115
Sills	1970s	1	Goffman	Erving	0	14	232	Sexual Behavior: Homosexuality	1	802	115
Sills	1970s	1	Goffman	Erving	0	14	402	Social Control: Organizational Aspects	1	815	115
Sills	1970s	1	Goffman	Erving	0	14	458	Social Problems	1	823	115
Sills	1970s	1	Goffman	Erving	0	14	458	Social Problems	1	823	115
Sills	1970s	1	Goldschmidt	Walter R.	0	1	345	Anthropology: Comparative Method	1	29	116
Sills	1970s	1	Goldschmidt	Walter R.	0	1	338	Anthropology: Study of Modern Society	1	32	116
Sills	1970s	1	Goldschmidt	Walter R.	0	1	338	Anthropology: Study of Modern Society	1	32	116
Sills	1970s	1	Goldschmidt	Walter R.	0	1	338	Anthropology: Study of Modern Society	1	32	116
Sills	1970s	1	Goldschmidt	Walter R.	1	3	558	Culture: Culture Change	0.5	169	116
Sills	1970s	1	Goldschmidt	Walter R.	0	6	227	Evolution: Cultural Evolution	1	259	116
Sills	1970s	1	Goldschmidt	Walter R.	0	6	227	Evolution: Cultural Evolution	1	259	116
Sills	1970s	1	Goldschmidt	Walter R.	0	7	42	Functional Analysis: Varities of Functional Analysis	1	306	116
Sills	1970s	1	Goldschmidt	Walter R.	0	13	427	Religious Observance	1	749	116
Sills	1970s	1	Goldschmidt	Walter R.	0	16	291	Values: Value Systems	1	927	116
Sills	1970s	1	Goldthorpe	John Harry	1	10	52	Marxist Sociology	0.5	525	117
Sills	1970s	1	Goode	William J.	0	3	169	Community: Community Disorganization	1	119	118
Sills	1970s	1	Goode	William J.	0	4	505	Economy and Society	1	230	118
Sills	1970s	1	Goode	William J.	0	6	321	Family: Disorganization and Dissolution	1	271	118
Sills	1970s	1	Goode	William J.	0	6	321	Family: Disorganization and Dissolution	1	271	118
Sills	1970s	1	Goode	William J.	0	6	321	Family: Disorganization and Dissolution	1	271	118
Sills	1970s	1	Goode	William J.	0	8	89	Illegitimacy	1	363	118
Sills	1970s	1	Goode	William J.	0	8	89	Illegitimacy	1	363	118
Sills	1970s	1	Goode	William J.	0	8	121	Incest	1	368	118
Sills	1970s	1	Goode	William J.	0	10	18	Marriage: Comparative Analysis	1	519	118
Sills	1970s	1	Goode	William J.	0	10	18	Marriage: Comparative Analysis	1	519	118
Sills	1970s	1	Goode	William J.	0	10	8	Marriage: Family Formation	1	520	118
Sills	1970s	1	Goode	William J.	0	10	8	Marriage: Family Formation	1	520	118
Sills	1970s	1	Goode	William J.	0	10	8	Marriage: Family Formation	1	520	118
Sills	1970s	1	Goode	William J.	0	11	208	Norms: The Concept of Norms	1	593	118
Sills	1970s	1	Goode	William J.	0	11	226	Nuptiality	1	596	118
Sills	1970s	1	Goode	William J.	0	11	226	Nuptiality	1	596	118
Sills	1970s	1	Goode	William J.	0	12	546	Professions	1	696	118
Sills	1970s	1	Goode	William J.	0	12	546	Professions	1	696	118
Sills	1970s	1	Goode	William J.	0	13	343	Reason Analysis	1	741	118
Sills	1970s	1	Goode	William J.	0	13	556	Role: Sociological Aspects	1	762	118
Sills	1970s	1	Goode	William J.	0	14	208	Sexual Behavior: Social Aspects	1	803	118
Sills	1970s	1	Goode	William J.	0	14	335	Smith, William Robertson	1	812	118
Sills	1970s	1	Goode	William J.	0	15	36	Sociology: Development of Sociological Thought	1	838	118
Sills	1970s	0	Gorz	Andre		0	0	0	0	1	119
Sills	1970s	1	Gouldner	Alvin W.	1	6	228	Evolution: Cultural Evolution	0.5	259	120
Sills	1970s	1	Gouldner	Alvin W.	0	7	42	Functional Analysis: Varities of Functional Analysis	1	306	120
Sills	1970s	1	Gouldner	Alvin W.	0	8	246	Industrial Relations: Human Relations	1	378	120
Sills	1970s	1	Gouldner	Alvin W.	0	8	239	Industrial Relations: The Sociology of Work	1	381	120
Sills	1970s	1	Gouldner	Alvin W.	0	8	386	Integration: Social Integration	1	395	120
Sills	1970s	1	Gouldner	Alvin W.	0	8	386	Integration: Social Integration	1	395	120
Sills	1970s	1	Gouldner	Alvin W.	0	8	457	Interaction: Social Exchange	1	401	120
Sills	1970s	1	Gouldner	Alvin W.	0	5	106	Leadership: Sociological Aspects	1	467	120
Sills	1970s	1	Gouldner	Alvin W.	0	10	272	Michels, Robert	1	550	120
Sills	1970s	1	Gouldner	Alvin W.	0	11	213	Norms: The Study of Norms	1	594	120
Sills	1970s	1	Gouldner	Alvin W.	0	11	318	Organizations: Effectiveness	1	607	120
Sills	1970s	1	Gouldner	Alvin W.	0	11	342	Organizations: Methods of Research	1	608	120
Sills	1970s	1	Gouldner	Alvin W.	0	11	310	Organizations: Organizational Goals	1	609	120
Sills	1970s	1	Gouldner	Alvin W.	0	11	332	Organizations: Organizational Intelligence	1	610	120
Sills	1970s	1	Gouldner	Alvin W.	0	11	304	Organizations: Theories	1	611	120
Sills	1970s	1	Gouldner	Alvin W.	0	11	304	Organizations: Theories	1	611	120
Sills	1970s	1	Gouldner	Alvin W.	0	12	234	Political Executive	1	665	120
Sills	1970s	1	Gouldner	Alvin W.	1	12	487	Privacy	0.5	691	120
Sills	1970s	1	Gouldner	Alvin W.	0	13	556	Role: Sociological Aspects	1	762	120
Sills	1970s	1	Gouldner	Alvin W.	0	14	420	Social Institutions: The Concept	1	820	120
Sills	1970s	1	Gouldner	Alvin W.	1	14	420	Social Institutions: The Concept	0.5	820	120
Sills	1970s	1	Gouldner	Alvin W.	1	15	22	Sociology: The Field	0.5	840	120
Sills	1970s	1	Gouldner	Alvin W.	0	16	377	Voluntary Associations: Sociological Aspects	1	933	120
Sills	1970s	0	Granovetter	Mark S.		0	0	0	0	1	121
Sills	1970s	1	Habermas	Jürgen	0	7	343	Hegel, Georg Wilhelm Friedrich	1	335	122
Sills	1970s	1	Habermas	Jürgen	0	12	329	Political Theory: Trends and Goals	1	675	122
Sills	1970s	1	Halbwachs	Maurice	0	4	320	Durkheim, Emile	1	210	123
Sills	1970s	1	Halbwachs	Maurice	0	7	143	Geography: Social Geography	1	317	123
Sills	1970s	1	Halbwachs	Maurice	0	9	434	Knowledge, Sociology of	1	448	123
Sills	1970s	1	Halbwachs	Maurice	0	5	90	Le Play, Frederic	1	465	123
Sills	1970s	1	Halbwachs	Maurice	0	13	256	Quetelet, Adolphe	1	727	123
Sills	1970s	1	Halbwachs	Maurice	0	14	494	Social Structure: Social Structure Analysis	1	826	123
Sills	1970s	1	Halbwachs	Maurice	0	15	395	Suicide: Psychological Aspects (2)	1	871	123
Sills	1970s	1	Halbwachs	Maurice	0	16	30	Time: Psychological Aspects	1	906	123
Sills	1970s	1	Halbwachs	Maurice	0	16	42	Time: Social Organization	1	907	123
Sills	1970s	1	Hall	Granville Stanley	0	1	96	Adolescence	1	9	124
Sills	1970s	1	Hall	Granville Stanley	0	1	96	Adolescence	1	9	124
Sills	1970s	1	Hall	Granville Stanley	0	1	185	Aging: Psychological Aspects	1	19	124
Sills	1970s	1	Hall	Granville Stanley	0	2	184	Buddhism	1	69	124
Sills	1970s	1	Hall	Granville Stanley	0	6	353	Fechner, Gustav Theodor	1	276	124
Sills	1970s	1	Hall	Granville Stanley	0	5	478	Lotze, Hermann	1	500	124
Sills	1970s	1	Hall	Granville Stanley	0	12	85	Phobias	1	647	124
Sills	1970s	1	Hall	Granville Stanley	0	12	621	Psychiatry: Child Psychiatry	1	705	124
Sills	1970s	1	Hall	Granville Stanley	0	16	585	Wundt, Wilhelm	1	956	124
Sills	1970s	1	Hall	Stuart (McPhail)	1	3	81	Communication, Mass: Audiences	0.5	108	125
Sills	1970s	0	Harvey	David W.		0	0	0	0	1	126
Sills	1970s	1	Hauser	Philip M.	0	1	437	Asian Society: Southeast Asia	1	40	127
Sills	1970s	1	Hauser	Philip M.	0	7	239	Government Statistics	1	328	127
Sills	1970s	1	Hauser	Philip M.	1	7	239	Government Statistics	0.5	328	127
Sills	1970s	1	Hauser	Philip M.	1	12	349	Population: The Field of Demography	0.5	681	127
Sills	1970s	0	Hauser	Robert M.	0	0	0	0	0	1	128
Sills	1970s	1	Hayek	Friedrich August von	0	2	124	Bohm-Bawerk, Eugen von	1	65	129
Sills	1970s	1	Hayek	Friedrich August von	0	3	139	Communism, Economic Organization of: Overview	1	115	129
Sills	1970s	1	Hayek	Friedrich August von	0	3	206	Comte, Auguste	1	123	129
Sills	1970s	1	Hayek	Friedrich August von	0	3	290	Conservation: Economic Aspects	1	134	129
Sills	1970s	1	Hayek	Friedrich August von	0	4	454	Economic Thought: Socialist Thought	1	222	129
Sills	1970s	1	Hayek	Friedrich August von	0	4	461	Economic Thought: The Austrian School	1	223	129
Sills	1970s	1	Hayek	Friedrich August von	0	6	559	Freedom	1	300	129
Sills	1970s	1	Hayek	Friedrich August von	0	7	210	Gossen, Hermann Heinrich	1	326	129
Sills	1970s	1	Hayek	Friedrich August von	0	5	282	Liberalism	1	483	129
Sills	1970s	1	Hayek	Friedrich August von	0	10	347	Mill, John Stuart: Economic Contributions	1	558	129
Sills	1970s	1	Hayek	Friedrich August von	0	13	594	Saint-Simon	1	771	129
Sills	1970s	1	Hayek	Friedrich August von	0	15	361	Style	1	868	129
Sills	1970s	1	Hayek	Friedrich August von	0	16	128	Traits	1	911	129
Sills	1970s	1	Hayek	Friedrich August von	0	16	128	Traits	1	911	129
Sills	1970s	1	Hayek	Friedrich August von	0	16	128	Traits	1	911	129
Sills	1970s	1	Hayek	Friedrich August von	0	16	511	Welfare Economics	1	946	129
Sills	1970s	0	Hedström	Peter		0	0	0	0	1	130
Sills	1970s	1	Heider	Fritz	0	1	467	Attitudes: Change	1	43	131
Sills	1970s	1	Heider	Fritz	0	1	467	Attitudes: Change	1	43	131
Sills	1970s	1	Heider	Fritz	0	3	95	Communication, Political: Introduction	1	114	131
Sills	1970s	1	Heider	Fritz	0	6	417	Field Theory	1	283	131
Sills	1970s	1	Heider	Fritz	0	6	417	Field Theory	1	283	131
Sills	1970s	1	Heider	Fritz	0	7	42	Functional Analysis: Varities of Functional Analysis	1	306	131
Sills	1970s	1	Heider	Fritz	0	7	174	Gestalt Theory	1	319	131
Sills	1970s	1	Heider	Fritz	0	7	264	Groups: The Study of Groups	1	333	131
Sills	1970s	1	Heider	Fritz	0	11	534	Perception: Introduction	1	630	131
Sills	1970s	1	Heider	Fritz	0	11	567	Perception: Person Perception	1	632	131
Sills	1970s	1	Heider	Fritz	0	11	575	Perception: Social Perspection	1	633	131
Sills	1970s	1	Heider	Fritz	0	12	63	Persuasion	1	644	131
Sills	1970s	1	Heider	Fritz	0	14	472	Social Psychology	1	824	131
Sills	1970s	1	Heider	Fritz	0	14	494	Social Structure: Social Structure Analysis	1	826	131
Sills	1970s	1	Heider	Fritz	0	15	494	Systems Analysis: Psychological Systems	1	883	131
Sills	1970s	1	Heider	Fritz	0	15	622	Thinking: Cognitive Organization and Processes	1	896	131
Sills	1970s	1	Heider	Fritz	0	15	622	Thinking: Cognitive Organization and Processes	1	896	131
Sills	1970s	1	Heider	Fritz	0	15	622	Thinking: Cognitive Organization and Processes	1	896	131
Sills	1970s	1	Hempel	Carl Gustav	0	7	28	Functional Analysis: Structural-Functional Analysis	1	305	132
Sills	1970s	1	Hempel	Carl Gustav	0	7	42	Functional Analysis: Varities of Functional Analysis	1	306	132
Sills	1970s	1	Hempel	Carl Gustav	0	7	42	Functional Analysis: Varities of Functional Analysis	1	306	132
Sills	1970s	1	Hempel	Carl Gustav	0	7	394	Historiography The Rhetoric of History	1	340	132
Sills	1970s	1	Hempel	Carl Gustav	0	7	474	History: Economic History	1	343	132
Sills	1970s	1	Hempel	Carl Gustav	0	7	474	History: Economic History	1	343	132
Sills	1970s	1	Hempel	Carl Gustav	0	12	329	Political Theory: Trends and Goals	1	675	132
Sills	1970s	1	Hempel	Carl Gustav	0	12	395	Positivism	1	682	132
Sills	1970s	1	Hempel	Carl Gustav	0	12	395	Positivism	1	682	132
Sills	1970s	1	Hempel	Carl Gustav	0	12	395	Positivism	1	682	132
Sills	1970s	1	Hempel	Carl Gustav	0	12	395	Positivism	1	682	132
Sills	1970s	1	Hempel	Carl Gustav	0	14	91	Science: The Philosophy of Science	1	789	132
Sills	1970s	1	Hempel	Carl Gustav	0	14	91	Science: The Philosophy of Science	1	789	132
Sills	1970s	1	Hempel	Carl Gustav	0	14	122	Scientific Explanation	1	791	132
Sills	1970s	1	Hempel	Carl Gustav	0	14	122	Scientific Explanation	1	791	132
Sills	1970s	1	Hempel	Carl Gustav	0	15	246	Statistics, Descriptive: Association	1	854	132
Sills	1970s	1	Hempel	Carl Gustav	0	16	185	Typologies	1	916	132
Sills	1970s	1	Hilberg	Raul	0	11	50	National Socialism	1	583	133
Sills	1970s	1	Hilberg	Raul	0	12	451	Prejudice: Social Discrimination	1	687	133
Sills	1970s	1	Hirschman	Albert O.	0	2	289	Capital, Social Overhead	1	78	134
Sills	1970s	1	Hirschman	Albert O.	0	4	416	Economic Growth: Theory	1	220	134
Sills	1970s	1	Hirschman	Albert O.	0	4	472	Economic Warfare	1	226	134
Sills	1970s	1	Hirschman	Albert O.	0	7	479	History: Business History	1	341	134
Sills	1970s	1	Hirschman	Albert O.	0	9	113	International Trade: Patterns of Trade	1	419	134
Sills	1970s	1	Hirschman	Albert O.	0	10	401	Modernization: Political Aspects	1	563	134
Sills	1970s	1	Hirschman	Albert O.	0	11	172	Neutralisn and Nonalignment	1	591	134
Sills	1970s	1	Hirschman	Albert O.	0	12	124	Planning, Economic: Development Planning	1	650	134
Sills	1970s	1	Hirschman	Albert O.	0	12	245	Political Group Analysis	1	666	134
Sills	1970s	1	Hirschman	Albert O.	0	12	273	Political Process	1	670	134
Sills	1970s	1	Hirschman	Albert O.	0	14	571	Societal Analysis	1	835	134
Sills	1970s	1	Hirschman	Albert O.	0	15	75	South American Society	1	842	134
Sills	1970s	1	Hirschman	Albert O.	0	15	75	South American Society	1	842	134
Sills	1970s	1	Hirschman	Albert O.	0	15	75	South American Society	1	842	134
Sills	1970s	0	Hochschild	Arlie Russell		0	0	0	0	1	135
Sills	1970s	1	Hollingshead	August B.	0	1	338	Anthropology: Study of Modern Society	1	32	136
Sills	1970s	1	Hollingshead	August B.	0	3	162	Community: The Study of Community Power	1	120	136
Sills	1970s	1	Hollingshead	August B.	1	6	424	Field Work	0.5	284	136
Sills	1970s	1	Hollingshead	August B.	1	10	155	Mental Disorders: Epidemology	0.5	543	136
Sills	1970s	1	Hollingshead	August B.	1	10	225	Mental Health: Social Class and Personal Adjustment	0.5	546	136
Sills	1970s	1	Hollingshead	August B.	1	12	629	Psychiatry: Social Psychiatry	0.5	707	136
Sills	1970s	1	Hollingshead	August B.	1	13	135	Psychosis	0.5	717	136
Sills	1970s	1	Hollingshead	August B.	1	14	50	Schizophrenia	0.5	781	136
Sills	1970s	1	Homans	George C.	0	1	79	Administration: Behavior	1	7	137
Sills	1970s	1	Homans	George C.	0	2	14	Barnard, Chester I.	1	52	137
Sills	1970s	1	Homans	George C.	0	2	14	Barnard, Chester I.	1	52	137
Sills	1970s	1	Homans	George C.	0	3	390	Cooperation	1	147	137
Sills	1970s	1	Homans	George C.	0	4	505	Economy and Society	1	230	137
Sills	1970s	1	Homans	George C.	0	7	17	Friendship	1	304	137
Sills	1970s	1	Homans	George C.	0	7	42	Functional Analysis: Varities of Functional Analysis	1	306	137
Sills	1970s	1	Homans	George C.	0	7	275	Groups: Group Behavior	1	329	137
Sills	1970s	1	Homans	George C.	0	7	275	Groups: Group Behavior	1	329	137
Sills	1970s	1	Homans	George C.	0	7	287	Groups: Role Structure	1	332	137
Sills	1970s	1	Homans	George C.	0	7	264	Groups: The Study of Groups	1	333	137
Sills	1970s	1	Homans	George C.	0	7	264	Groups: The Study of Groups	1	333	137
Sills	1970s	1	Homans	George C.	1	7	351	Henderson, L. J.	0.5	336	137
Sills	1970s	1	Homans	George C.	0	7	351	Henderson, L. J.	1	336	137
Sills	1970s	1	Homans	George C.	1	7	351	Henderson, L. J.	0.5	336	137
Sills	1970s	1	Homans	George C.	0	7	447	History: Ethnohistory	1	344	137
Sills	1970s	1	Homans	George C.	0	8	121	Incest	1	368	137
Sills	1970s	1	Homans	George C.	0	8	246	Industrial Relations: Human Relations	1	378	137
Sills	1970s	1	Homans	George C.	0	8	440	Interaction: Social Interaction	1	402	137
Sills	1970s	1	Homans	George C.	1	10	23	Marriage: Marriage Alliance	0.5	521	137
Sills	1970s	1	Homans	George C.	0	10	83	Mayo, Elton	1	530	137
Sills	1970s	1	Homans	George C.	0	11	125	Neighborhood	1	589	137
Sills	1970s	1	Homans	George C.	1	11	416	Pareto, Vilfredo: Contributions to Sociology	0.5	621	137
Sills	1970s	1	Homans	George C.	0	14	420	Social Institutions: The Concept	1	820	137
Sills	1970s	1	Homans	George C.	0	14	420	Social Institutions: The Concept	1	820	137
Sills	1970s	1	Homans	George C.	1	14	420	Social Institutions: The Concept	0.5	820	137
Sills	1970s	1	Homans	George C.	0	14	494	Social Structure: Social Structure Analysis	1	826	137
Sills	1970s	1	Homans	George C.	0	14	494	Social Structure: Social Structure Analysis	1	826	137
Sills	1970s	1	Homans	George C.	0	15	256	Status, Social	1	856	137
Sills	1970s	1	Homans	George C.	0	15	256	Status, Social	1	856	137
Sills	1970s	1	Homans	George C.	0	15	478	Systems Analysis: Political Systems	1	882	137
Sills	1970s	1	Homans	George C.	0	15	565	Teaching	1	892	137
Sills	1970s	1	Homans	George C.	0	16	235	Utilitarianism: Sociological Thought	1	921	137
Sills	1970s	1	Homans	George C.	0	16	536	Whitehead, Alfred North	1	949	137
Sills	1970s	0	Honneth	Axel		0	0	0	0	1	138
Sills	1970s	0	Horkheimer	Max		0	0	0	0	1	139
Sills	1970s	1	Hoselitz	Bert F.	0	3	180	Community-Society Continua	1	118	140
Sills	1970s	1	Hoselitz	Bert F.	0	4	429	Economic Growth: Noneconomic Aspects	1	219	140
Sills	1970s	1	Hoselitz	Bert F.	0	4	429	Economic Growth: Noneconomic Aspects	1	219	140
Sills	1970s	1	Hoselitz	Bert F.	0	6	90	Entrepreneurship	1	245	140
Sills	1970s	1	Hoselitz	Bert F.	0	7	358	Hildebrand, Bruno	1	338	140
Sills	1970s	1	Hoselitz	Bert F.	1	7	366	Hinduism	0.5	339	140
Sills	1970s	1	Hoselitz	Bert F.	0	8	325	Information Storage and Retrieval: Reference Materials	1	390	140
Sills	1970s	1	Hoselitz	Bert F.	0	10	394	Modernization: Social Aspects	1	564	140
Sills	1970s	1	Hoselitz	Bert F.	0	14	420	Social Institutions: The Concept	1	820	140
Sills	1970s	1	Hotelling	Harold	0	4	311	Dupuit, Jules	1	209	141
Sills	1970s	1	Hotelling	Harold	0	6	141	Errors: Effects of Errors in Statistical Assumptions	1	249	141
Sills	1970s	1	Hotelling	Harold	0	6	157	Estimation: Confidence Intervals and Regions	1	251	141
Sills	1970s	1	Hotelling	Harold	0	6	259	Experimental Design: Response Surfaces	1	266	141
Sills	1970s	1	Hotelling	Harold	0	6	280	Factor Analysis: Statistical Aspects	1	269	141
Sills	1970s	1	Hotelling	Harold	0	5	49	Launhardt, Wilhelm	1	459	141
Sills	1970s	1	Hotelling	Harold	1	5	351	Linear Hypotheses: Multiple Comparisons	0.5	487	141
Sills	1970s	1	Hotelling	Harold	0	5	350	Linear Hypotheses: Multiple Comparisons	1	487	141
Sills	1970s	1	Hotelling	Harold	0	5	350	Linear Hypotheses: Multiple Comparisons	1	487	141
Sills	1970s	1	Hotelling	Harold	0	5	323	Linear Hypotheses: Regression	1	488	141
Sills	1970s	1	Hotelling	Harold	0	5	323	Linear Hypotheses: Regression	1	488	141
Sills	1970s	1	Hotelling	Harold	0	10	545	MULTIVARIATE ANALYSIS: Correlation (1)	1	506	141
Sills	1970s	1	Hotelling	Harold	0	10	545	MULTIVARIATE ANALYSIS: Correlation (1)	1	506	141
Sills	1970s	1	Hotelling	Harold	0	10	545	MULTIVARIATE ANALYSIS: Correlation (1)	1	506	141
Sills	1970s	1	Hotelling	Harold	0	10	552	MULTIVARIATE ANALYSIS: Correlation (2)	1	507	141
Sills	1970s	1	Hotelling	Harold	0	10	552	MULTIVARIATE ANALYSIS: Correlation (2)	1	507	141
Sills	1970s	1	Hotelling	Harold	0	10	552	MULTIVARIATE ANALYSIS: Correlation (2)	1	507	141
Sills	1970s	1	Hotelling	Harold	0	10	552	MULTIVARIATE ANALYSIS: Correlation (2)	1	507	141
Sills	1970s	1	Hotelling	Harold	0	10	552	MULTIVARIATE ANALYSIS: Correlation (2)	1	507	141
Sills	1970s	1	Hotelling	Harold	0	10	552	MULTIVARIATE ANALYSIS: Correlation (2)	1	507	141
Sills	1970s	1	Hotelling	Harold	0	10	552	MULTIVARIATE ANALYSIS: Correlation (2)	1	507	141
Sills	1970s	1	Hotelling	Harold	0	11	410	PARETO, VILFREDO: Contributions to Economics	1	614	141
Sills	1970s	1	Hotelling	Harold	0	11	410	PARETO, VILFREDO: Contributions to Economics	1	614	141
Sills	1970s	1	Hotelling	Harold	0	12	424	Prediction	1	686	141
Sills	1970s	1	Hotelling	Harold	0	12	464	Prejudice: Social Discrimination	1	687	141
Sills	1970s	1	Hotelling	Harold	0	14	66	Schultz, Henry	1	783	141
Sills	1970s	1	Hotelling	Harold	0	15	555	Taxation: Sales and Excise Taxes	1	891	141
Sills	1970s	1	Hotelling	Harold	0	16	58	Time Series: General	1	904	141
Sills	1970s	1	Hotelling	Harold	1	16	87	Time Series: Seasonal Adjustment	0.5	905	141
Sills	1970s	1	Hotelling	Harold	0	16	299	Variances, Statistical Study of	1	928	141
Sills	1970s	1	Hotelling	Harold	0	16	394	Voting	1	935	141
Sills	1970s	1	Hotelling	Harold	0	16	438	Wald, Abraham	1	939	141
Sills	1970s	1	Hotelling	Harold	0	16	511	Welfare Economics	1	946	141
Sills	1970s	1	Hughes	Everett C.	0	1	443	Assimilation	1	41	142
Sills	1970s	1	Hughes	Everett C.	0	9	434	Knowledge, Sociology of	1	448	142
Sills	1970s	1	Hughes	Everett C.	0	10	120	Medical Personnel: Paramedical Personnel	1	535	142
Sills	1970s	1	Hughes	Everett C.	1	10	371	Minorities	0.5	561	142
Sills	1970s	1	Hughes	Everett C.	0	11	238	Observation: Case Studies	1	597	142
Sills	1970s	1	Hughes	Everett C.	0	11	240	Observation: Participant Observation	1	598	142
Sills	1970s	1	Hughes	Everett C.	1	11	240	Observation: Participant Observation	0.5	598	142
Sills	1970s	1	Hughes	Everett C.	0	11	254	Occupations and Careers	1	600	142
Sills	1970s	1	Hughes	Everett C.	0	12	546	Professions	1	696	142
Sills	1970s	1	Hughes	Everett C.	0	12	546	Professions	1	696	142
Sills	1970s	1	Hughes	Everett C.	1	13	268	Race	0.5	729	142
Sills	1970s	1	Hughes	Everett C.	1	13	276	Race Relations: World Perspectives	0.5	732	142
Sills	1970s	1	Hughes	Everett C.	1	13	277	Race Relations: World Perspectives	0.5	732	142
Sills	1970s	1	Hughes	Everett C.	1	13	546	Roheim, Geza	0.5	760	142
Sills	1970s	1	Hughes	Everett C.	0	15	256	Status, Social	1	856	142
Sills	1970s	1	Hughes	Everett C.	1	15	256	Status, Social	0.5	856	142
Sills	1970s	1	Hughes	Everett C.	0	15	514	Tarde, Gabriel	1	887	142
Sills	1970s	1	Hughes	Everett C.	0	15	565	Teaching	1	892	142
Sills	1970s	1	Hughes	Everett C.	0	15	565	Teaching	1	892	142
Sills	1970s	1	Huntington	Ellsworth	0	6	97	Environmentalism	1	247	143
Sills	1970s	1	Huntington	Ellsworth	0	6	97	Environmentalism	1	247	143
Sills	1970s	1	Huntington	Ellsworth	0	7	122	Geography: Political Geography	1	316	143
Sills	1970s	1	Huntington	Samuel Philips	1	1	477	Authority	0.5	47	144
Sills	1970s	1	Huntington	Samuel Philips	1	2	218	Bureaucracy	0.5	71	144
Sills	1970s	1	Huntington	Samuel Philips	0	2	494	Civil-Military Relations	1	99	144
Sills	1970s	1	Huntington	Samuel Philips	0	2	494	Civil-Military Relations	1	99	144
Sills	1970s	1	Huntington	Samuel Philips	1	3	111	Communism: Soviet Communism	0.5	116	144
Sills	1970s	1	Huntington	Samuel Philips	0	3	295	Conservatism	1	135	144
Sills	1970s	1	Huntington	Samuel Philips	0	4	192	Diplomacy	1	197	144
Sills	1970s	1	Huntington	Samuel Philips	0	4	201	Disarmament	1	198	144
Sills	1970s	1	Huntington	Samuel Philips	0	6	535	Foreign Policy	1	297	144
Sills	1970s	1	Huntington	Samuel Philips	0	5	307	Limited War	1	485	144
Sills	1970s	1	Huntington	Samuel Philips	0	5	530	Mahan, Alfred Thayer	1	511	144
Sills	1970s	1	Huntington	Samuel Philips	0	10	304	Militarism	1	553	144
Sills	1970s	1	Huntington	Samuel Philips	0	10	324	Military Policy	1	555	144
Sills	1970s	1	Huntington	Samuel Philips	0	10	324	Military Policy	1	555	144
Sills	1970s	1	Huntington	Samuel Philips	0	10	324	Military Policy	1	555	144
Sills	1970s	1	Huntington	Samuel Philips	0	10	332	Military Power Potential	1	556	144
Sills	1970s	1	Huntington	Samuel Philips	0	10	401	Modernization: Political Aspects	1	563	144
Sills	1970s	1	Huntington	Samuel Philips	0	10	401	Modernization: Political Aspects	1	563	144
Sills	1970s	1	Huntington	Samuel Philips	0	11	45	National Security	1	582	144
Sills	1970s	1	Huntington	Samuel Philips	0	12	213	Political Behavior	1	662	144
Sills	1970s	1	Huntington	Samuel Philips	0	12	546	Professions	1	696	144
Sills	1970s	1	Huntington	Samuel Philips	0	12	546	Professions	1	696	144
Sills	1970s	1	Huntington	Samuel Philips	0	13	208	Public Policy	1	724	144
Sills	1970s	1	Huntington	Samuel Philips	0	16	467	War: The Study of War	1	944	144
Sills	1970s	1	Husserl	Edmund Gustav Albrecht	0	12	72	Phenomenology	1	645	145
Sills	1970s	1	Husserl	Edmund Gustav Albrecht	0	12	317	Political Theory: Approaches	1	674	145
Sills	1970s	1	Hyman	Herbert H.	2	1	14	Access to Politics	0.333333	4	146
Sills	1970s	1	Hyman	Herbert H.	0	1	301	Anglo-American Society	1	27	146
Sills	1970s	1	Hyman	Herbert H.	0	1	467	Attitudes: Change	1	43	146
Sills	1970s	1	Hyman	Herbert H.	0	1	477	Authority	1	47	146
Sills	1970s	1	Hyman	Herbert H.	0	2	355	Causation	1	86	146
Sills	1970s	1	Hyman	Herbert H.	0	4	61	Decision Making: Political Aspects	1	177	146
Sills	1970s	1	Hyman	Herbert H.	0	6	202	Evaluation Research	1	258	146
Sills	1970s	1	Hyman	Herbert H.	0	6	202	Evaluation Research	1	258	146
Sills	1970s	1	Hyman	Herbert H.	0	8	60	Identification, Political	1	359	146
Sills	1970s	1	Hyman	Herbert H.	0	8	313	Information Storage and Retrieval: Information Services	1	388	146
Sills	1970s	1	Hyman	Herbert H.	4	9	160	Interviewing: Social Research	0.2	422	146
Sills	1970s	1	Hyman	Herbert H.	1	9	390	Kinsey, Alfred C.	0.5	442	146
Sills	1970s	0	Illouz	Eva		0	0	0	0	1	147
Sills	1970s	0	Inglehart	Ronald		0	0	0	0	1	148
Sills	1970s	1	Inkeles	Alex	0	2	218	Bureaucracy	1	71	149
Sills	1970s	1	Inkeles	Alex	0	3	62	Communication, Mass: Control and Public Policy	1	109	149
Sills	1970s	1	Inkeles	Alex	0	3	54	Communication, Mass: Study	1	111	149
Sills	1970s	1	Inkeles	Alex	2	3	95	Communication, Political: Introduction	0.333333	114	149
Sills	1970s	1	Inkeles	Alex	1	3	111	Communism: Soviet Communism	0.5	116	149
Sills	1970s	1	Inkeles	Alex	1	4	505	Economy and Society	0.5	230	149
Sills	1970s	1	Inkeles	Alex	1	6	80	Engineering	0.5	244	149
Sills	1970s	1	Inkeles	Alex	2	7	95	Generations: Political Generations	0.333333	313	149
Sills	1970s	1	Inkeles	Alex	0	9	272	Journalism	1	432	149
Sills	1970s	1	Inkeles	Alex	1	11	19	National Character	0.5	580	149
Sills	1970s	1	Inkeles	Alex	1	11	254	Occupations and Careers	0.5	600	149
Sills	1970s	1	Inkeles	Alex	0	11	318	Organizations: Effectiveness	1	607	149
Sills	1970s	1	Inkeles	Alex	0	12	29	Personality, Political: Conservatism and Radicalism	1	639	149
Sills	1970s	1	Inkeles	Alex	0	12	589	Propaganda	1	701	149
Sills	1970s	1	Inkeles	Alex	0	13	197	Public Opinion: Introduction	1	722	149
Sills	1970s	1	Inkeles	Alex	0	14	428	Social Institutions: Comparative Study	1	819	149
Sills	1970s	1	Inkeles	Alex	0	14	438	Social Mobility	1	821	149
Sills	1970s	1	Inkeles	Alex	0	14	494	Social Structure: Social Structure Analysis	1	826	149
Sills	1970s	1	Inkeles	Alex	1	14	555	Socialization: Political Socialization	0.5	834	149
Sills	1970s	1	Inkeles	Alex	0	14	555	Socialization: Political Socialization	1	834	149
Sills	1970s	1	Inkeles	Alex	1	14	571	Societal Analysis	0.5	835	149
Sills	1970s	1	Inkeles	Alex	1	15	332	Stratification, Social: Stratification Systems	0.5	866	149
Sills	1970s	1	Inkeles	Alex	2	15	478	Systems Analysis: Political Systems	0.333333	882	149
Sills	1970s	1	Jacobs	Jane	0	7	521	Housing: Social Aspects	1	353	150
Sills	1970s	1	Jacobs	Jane	0	11	125	Neighborhood	1	589	150
Sills	1970s	1	Jahoda	Marie	1	3	89	Communication, Mass: Effects	0.5	110	151
Sills	1970s	1	Jahoda	Marie	1	3	295	Conservatism	0.5	135	151
Sills	1970s	1	Jahoda	Marie	0	6	80	Engineering	1	244	151
Sills	1970s	1	Jahoda	Marie	0	7	335	Health	1	334	151
Sills	1970s	1	Jahoda	Marie	0	10	221	Mental Health: The Concept	1	547	151
Sills	1970s	1	Jahoda	Marie	0	10	221	Mental Health: The Concept	1	547	151
Sills	1970s	1	Jahoda	Marie	0	10	221	Mental Health: The Concept	1	547	151
Sills	1970s	1	Jahoda	Marie	1	12	29	Personality, Political: Conservatism and Radicalism	0.5	639	151
Sills	1970s	1	Jahoda	Marie	0	12	447	Prejudice: The Concept	1	688	151
Sills	1970s	1	Jahoda	Marie	1	13	282	Race Relations: Social-psychological Aspects	0.5	731	151
Sills	1970s	1	Jahoda	Marie	1	14	472	Social Psychology	0.5	824	151
Sills	1970s	1	Jakobson	Roman Ossipowitsch	2	2	119	Bogoraz; Sternberg; and Jochelson	0.333333	64	152
Sills	1970s	1	Jakobson	Roman Ossipowitsch	0	6	177	Ethnography	1	255	152
Sills	1970s	1	Jakobson	Roman Ossipowitsch	0	5	14	Language: Language Development	1	455	152
Sills	1970s	1	Jakobson	Roman Ossipowitsch	0	5	370	Linguistics: The Field	1	490	152
Sills	1970s	1	Jakobson	Roman Ossipowitsch	0	5	370	Linguistics: The Field	1	490	152
Sills	1970s	1	Jakobson	Roman Ossipowitsch	1	10	138	Mental Disorders: Organic Aspects	0.5	545	152
Sills	1970s	1	Jakobson	Roman Ossipowitsch	1	15	472	Systems Analysis: Social Systems	0.5	884	152
Sills	1970s	1	James	William	0	1	125	Affection	1	13	153
Sills	1970s	1	James	William	0	1	339	Anthropology: Study of Modern Society	1	32	153
Sills	1970s	1	James	William	0	1	448	Attention	1	42	153
Sills	1970s	1	James	William	0	3	210	Concept Formation	1	124	153
Sills	1970s	1	James	William	0	4	207	Disasters	1	199	153
Sills	1970s	1	James	William	0	4	328	Ebbinghaus, Hermann	1	212	153
Sills	1970s	1	James	William	0	7	11	Freud, Sigmund	1	303	153
Sills	1970s	1	James	William	0	8	65	Identity, Psychosocial	1	360	153
Sills	1970s	1	James	William	0	5	148	Learning: Discrimination Learning	1	468	153
Sills	1970s	1	James	William	0	12	72	Phenomenology	1	645	153
Sills	1970s	1	James	William	0	13	360	Reference Group	1	742	153
Sills	1970s	1	James	William	0	13	421	Religion: Psychological Study	1	747	153
Sills	1970s	1	James	William	0	14	158	Self Concept	1	795	153
Sills	1970s	1	James	William	0	16	30	Time: Psychological Aspects	1	906	153
Sills	1970s	1	James	William	0	16	467	War: The Study of War	1	944	153
Sills	1970s	1	Janowitz	Morris	0	2	350	Caudillismo	1	85	154
Sills	1970s	1	Janowitz	Morris	0	2	466	City: Metropolitan Government	1	95	154
Sills	1970s	1	Janowitz	Morris	0	2	494	Civil-Military Relations	1	99	154
Sills	1970s	1	Janowitz	Morris	0	2	494	Civil-Military Relations	1	99	154
Sills	1970s	1	Janowitz	Morris	1	3	90	Communication, Mass: Effects	0.5	110	154
Sills	1970s	1	Janowitz	Morris	1	3	55	Communication, Mass: Study	0.5	111	154
Sills	1970s	1	Janowitz	Morris	1	3	54	Communication, Mass: Study	0.5	111	154
Sills	1970s	1	Janowitz	Morris	0	3	54	Communication, Mass: Study	1	111	154
Sills	1970s	1	Janowitz	Morris	1	3	54	Communication, Mass: Study	0.5	111	154
Sills	1970s	1	Janowitz	Morris	1	3	53	Communication, Mass: Study	0.5	111	154
Sills	1970s	1	Janowitz	Morris	1	3	101	Communication, Political: International Aspects	0.5	113	154
Sills	1970s	1	Janowitz	Morris	1	3	95	Communication, Political: Introduction	0.5	114	154
Sills	1970s	1	Janowitz	Morris	1	3	96	Communication, Political: Introduction	0.5	114	154
Sills	1970s	1	Janowitz	Morris	1	8	386	Integration: Social Integration	0.5	395	154
Sills	1970s	1	Janowitz	Morris	1	8	421	Intelligence, Political and Military	0.5	398	154
Sills	1970s	1	Janowitz	Morris	0	5	464	Local Politics	1	497	154
Sills	1970s	1	Janowitz	Morris	1	5	487	Loyalty	0.5	502	154
Sills	1970s	1	Janowitz	Morris	0	10	304	Militarism	1	553	154
Sills	1970s	1	Janowitz	Morris	0	10	311	Military	1	554	154
Sills	1970s	1	Janowitz	Morris	0	10	311	Military	1	554	154
Sills	1970s	1	Janowitz	Morris	0	10	311	Military	1	554	154
Sills	1970s	1	Janowitz	Morris	0	10	340	Military Psychology	1	557	154
Sills	1970s	1	Janowitz	Morris	0	11	3	Nadel, S.F.	1	578	154
Sills	1970s	1	Janowitz	Morris	0	11	125	Neighborhood	1	589	154
Sills	1970s	1	Janowitz	Morris	0	11	311	Organizations: Organizational Goals	1	609	154
Sills	1970s	1	Janowitz	Morris	0	11	333	Organizations: Organizational Intelligence	1	610	154
Sills	1970s	1	Janowitz	Morris	2	12	181	Police	0.333333	658	154
Sills	1970s	1	Janowitz	Morris	2	12	212	Political Behavior	0.333333	662	154
Sills	1970s	1	Janowitz	Morris	0	12	213	Political Behavior	1	662	154
Sills	1970s	1	Janowitz	Morris	0	12	213	Political Behavior	1	662	154
Sills	1970s	1	Janowitz	Morris	1	12	213	Political Behavior	0.5	662	154
Sills	1970s	1	Janowitz	Morris	1	12	227	Political Efficacy	0.5	664	154
Sills	1970s	1	Janowitz	Morris	0	12	281	Political Recruitment and Careers	1	671	154
Sills	1970s	1	Janowitz	Morris	0	12	546	Professions	1	696	154
Sills	1970s	1	Janowitz	Morris	1	12	589	Propaganda	0.5	701	154
Sills	1970s	1	Janowitz	Morris	1	12	589	Propaganda	0.5	701	154
Sills	1970s	0	Joas	Hans		0	0	0	0	1	155
Sills	1970s	1	Jung	Carl Gustav	0	1	282	Analytical Psychology	1	26	156
Sills	1970s	1	Jung	Carl Gustav	0	1	282	Analytical Psychology	1	26	156
Sills	1970s	1	Jung	Carl Gustav	0	1	282	Analytical Psychology	1	26	156
Sills	1970s	1	Jung	Carl Gustav	0	1	282	Analytical Psychology	1	26	156
Sills	1970s	1	Jung	Carl Gustav	0	1	282	Analytical Psychology	1	26	156
Sills	1970s	1	Jung	Carl Gustav	0	1	282	Analytical Psychology	1	26	156
Sills	1970s	1	Jung	Carl Gustav	0	1	282	Analytical Psychology	1	26	156
Sills	1970s	1	Jung	Carl Gustav	0	1	282	Analytical Psychology	1	26	156
Sills	1970s	1	Jung	Carl Gustav	0	1	282	Analytical Psychology	1	26	156
Sills	1970s	1	Jung	Carl Gustav	0	1	282	Analytical Psychology	1	26	156
Sills	1970s	1	Jung	Carl Gustav	0	1	282	Analytical Psychology	1	26	156
Sills	1970s	1	Jung	Carl Gustav	0	1	282	Analytical Psychology	1	26	156
Sills	1970s	1	Jung	Carl Gustav	0	1	282	Analytical Psychology	1	26	156
Sills	1970s	1	Jung	Carl Gustav	0	1	282	Analytical Psychology	1	26	156
Sills	1970s	1	Jung	Carl Gustav	0	4	263	Dreams	1	205	156
Sills	1970s	1	Jung	Carl Gustav	0	5	430	Literature: The Psychology of Literature	1	494	156
Sills	1970s	1	Jung	Carl Gustav	0	10	521	Motivation: Human Motivation	1	574	156
Sills	1970s	1	Jung	Carl Gustav	0	10	581	Myth and Symbol	1	577	156
Sills	1970s	1	Jung	Carl Gustav	0	11	605	Personality: The Field	1	643	156
Sills	1970s	1	Jung	Carl Gustav	0	12	567	Projective Methods: ProjectiveTechniques	1	699	156
Sills	1970s	1	Jung	Carl Gustav	0	12	638	Psychiatry: The Religio-Psychiatric Movement	1	709	156
Sills	1970s	1	Jung	Carl Gustav	0	13	580	Rumor	1	767	156
Sills	1970s	1	Jung	Carl Gustav	0	16	128	Traits	1	911	156
Sills	1970s	1	Jung	Carl Gustav	0	16	185	Typologies	1	916	156
Sills	1970s	1	Jung	Carl Gustav	0	16	185	Typologies	1	916	156
Sills	1970s	1	Katz	Elihu	1	1	111	Advertising: Economics Aspects	0.5	12	157
Sills	1970s	1	Katz	Elihu	1	1	467	Attitudes: Change	0.5	43	157
Sills	1970s	1	Katz	Elihu	1	3	81	Communication, Mass: Audiences	0.5	108	157
Sills	1970s	1	Katz	Elihu	1	3	90	Communication, Mass: Effects	0.5	110	157
Sills	1970s	1	Katz	Elihu	0	3	90	Communication, Mass: Effects	1	110	157
Sills	1970s	1	Katz	Elihu	1	3	90	Communication, Mass: Effects	0.5	110	157
Sills	1970s	1	Katz	Elihu	1	3	90	Communication, Mass: Effects	0.5	110	157
Sills	1970s	1	Katz	Elihu	1	3	54	Communication, Mass: Study	0.5	111	157
Sills	1970s	1	Katz	Elihu	0	3	102	Communication, Political: International Aspects	1	113	157
Sills	1970s	1	Katz	Elihu	1	3	102	Communication, Political: International Aspects	0.5	113	157
Sills	1970s	1	Katz	Elihu	1	3	349	Consumers: Consumer Assets	0.5	140	157
Sills	1970s	1	Katz	Elihu	1	4	61	Decision Making: Political Aspects	0.5	177	157
Sills	1970s	1	Katz	Elihu	1	4	184	Diffusion: Impersonal Influence	0.5	195	157
Sills	1970s	1	Katz	Elihu	2	4	184	Diffusion: Impersonal Influence	0.333333	195	157
Sills	1970s	1	Katz	Elihu	0	4	184	Diffusion: Impersonal Influence	1	195	157
Sills	1970s	1	Katz	Elihu	1	4	184	Diffusion: Impersonal Influence	0.5	195	157
Sills	1970s	1	Katz	Elihu	1	6	345	Fashion	0.5	274	157
Sills	1970s	1	Katz	Elihu	2	7	17	Friendship	0.333333	304	157
Sills	1970s	1	Katz	Elihu	2	10	99	Medical Care: Social Aspects	0.333333	534	157
Sills	1970s	1	Katz	Elihu	1	12	64	Persuasion	0.5	644	157
Sills	1970s	1	Katz	Elihu	1	12	264	Political Participation	0.5	669	157
Sills	1970s	1	Katz	Elihu	1	13	197	Public Opinion: Introduction	0.5	722	157
Sills	1970s	1	Katz	Elihu	1	13	203	Public Opinion: Political Opinion	0.5	723	157
Sills	1970s	1	Katz	Elihu	1	13	216	Public Relations	0.5	725	157
Sills	1970s	1	Katz	Elihu	1	13	343	Reason Analysis	0.5	741	157
Sills	1970s	1	Katz	Elihu	1	15	514	Tarde, Gabriel	0.5	887	157
Sills	1970s	1	Kelley	Harold	2	1	467	Attitudes: Change	0.333333	43	158
Sills	1970s	1	Kelley	Harold	0	3	90	Communication, Mass: Effects	1	110	158
Sills	1970s	1	Kelley	Harold	1	3	90	Communication, Mass: Effects	0.5	110	158
Sills	1970s	1	Kelley	Harold	2	3	54	Communication, Mass: Study	0.333333	111	158
Sills	1970s	1	Kelley	Harold	2	3	95	Communication, Political: Introduction	0.333333	114	158
Sills	1970s	1	Kelley	Harold	1	3	259	Conformity	0.5	131	158
Sills	1970s	1	Kelley	Harold	1	4	61	Decision Making: Political Aspects	0.5	177	158
Sills	1970s	1	Kelley	Harold	0	6	417	Field Theory	1	283	158
Sills	1970s	1	Kelley	Harold	1	7	17	Friendship	0.5	304	158
Sills	1970s	1	Kelley	Harold	1	7	275	Groups: Group Behavior	0.5	329	158
Sills	1970s	1	Kelley	Harold	0	7	275	Groups: Group Behavior	1	329	158
Sills	1970s	1	Kelley	Harold	1	7	292	Groups: Group Performance	0.5	331	158
Sills	1970s	1	Kelley	Harold	1	7	265	Groups: The Study of Groups	0.5	333	158
Sills	1970s	1	Kelley	Harold	2	7	531	Hovland, Carl L.	0.333333	354	158
Sills	1970s	1	Kelley	Harold	2	7	531	Hovland, Carl L.	0.333333	354	158
Sills	1970s	1	Kelley	Harold	1	8	458	Interaction: Social Exchange	0.5	401	158
Sills	1970s	1	Kelley	Harold	0	5	270	Lewin, Kurt	1	481	158
Sills	1970s	1	Kelley	Harold	1	11	208	Norms: The Concept of Norms	0.5	593	158
Sills	1970s	1	Kelley	Harold	2	12	63	Persuasion	0.333333	644	158
Sills	1970s	1	Kelley	Harold	2	12	588	Propaganda	0.333333	701	158
Sills	1970s	1	Kelley	Harold	0	13	360	Reference Group	1	742	158
Sills	1970s	1	Kelley	Harold	0	13	360	Reference Group	1	742	158
Sills	1970s	1	Kelley	Harold	1	14	421	Social Institutions: The Concept	0.5	820	158
Sills	1970s	1	Kelley	Harold	1	14	473	Social Psychology	0.5	824	158
Sills	1970s	1	Kelley	Harold	1	14	473	Social Psychology	0.5	824	158
Sills	1970s	1	Kelley	Harold	2	14	473	Social Psychology	0.333333	824	158
Sills	1970s	1	Kelley	Harold	3	14	473	Social Psychology	0.25	824	158
Sills	1970s	1	Kelley	Harold	1	15	36	Sociology: Development of Sociological Thought	0.5	838	158
Sills	1970s	1	Keynes	John	0	1	503	Bagehot, Walter: Political Contributions	1	49	159
Sills	1970s	1	Keynes	John	0	1	503	Bagehot, Walter: Political Contributions	1	49	159
Sills	1970s	1	Keynes	John	0	2	10	Banking, Central	1	51	159
Sills	1970s	1	Keynes	John	0	2	10	Banking, Central	1	51	159
Sills	1970s	1	Keynes	John	0	2	28	Bayes, Thomas	1	55	159
[truncated: 2,951 more rows]

## Sheet: Wright_2010
source	years	score_unweighted	second_name	first_name	no_coauthors	vol	page	enc_entry	score_weighted	enc_entry_no	person_no
Wright	2010s	1	Abbott	Andrew	0	4	282	Communication Research and Media Studies, History of	1	264	1
Wright	2010s	1	Abbott	Andrew	1	6	22	Definition of the situation: History of the Concept	0.5	420	1
Wright	2010s	1	Abbott	Andrew	0	6	496	Discipline-Building in the Social Sciences: Collective Memory, Biography and Autobiography	1	459	1
Wright	2010s	1	Abbott	Andrew	0	7	419	Embodiment and Culture	1	527	1
Wright	2010s	1	Abbott	Andrew	0	7	872	Epistemic Communities and Collaborative Research, History of	1	566	1
Wright	2010s	1	Abbott	Andrew	0	8	322	Event Sequence Analysis: Methods	1	606	1
Wright	2010s	1	Abbott	Andrew	1	8	322	Event Sequence Analysis: Methods	0.5	606	1
Wright	2010s	1	Abbott	Andrew	0	8	322	Event Sequence Analysis: Methods	1	606	1
Wright	2010s	1	Abbott	Andrew	0	8	322	Event Sequence Analysis: Methods	1	606	1
Wright	2010s	1	Abbott	Andrew	1	8	322	Event Sequence Analysis: Methods	0.5	606	1
Wright	2010s	1	Abbott	Andrew	0	8	592	Expertise, Anthropological Approaches to	1	633	1
Wright	2010s	1	Abbott	Andrew	0	11	29	Historical Sociology	1	820	1
Wright	2010s	1	Abbott	Andrew	0	11	29	Historical Sociology	1	820	1
Wright	2010s	1	Abbott	Andrew	0	11	583	Ignorance, History of Concept	1	869	1
Wright	2010s	1	Abbott	Andrew	0	12	129	In-House Counsel	1	882	1
Wright	2010s	1	Abbott	Andrew	0	13	625	Lawyers, Regulation of	1	1048	1
Wright	2010s	1	Abbott	Andrew	0	13	633	Lawyers: Social Organization of the Profession	1	1049	1
Wright	2010s	1	Abbott	Andrew	1	14	349	Longitudinal Data	0.5	1106	1
Wright	2010s	1	Abbott	Andrew	1	14	349	Longitudinal Data	0.5	1106	1
Wright	2010s	1	Abbott	Andrew	0	14	420	Macrosociology-Microsociology	1	1114	1
Wright	2010s	1	Abbott	Andrew	0	14	420	Macrosociology-Microsociology	1	1114	1
Wright	2010s	1	Abbott	Andrew	0	14	878	Mechanism-Based Causal Analysis	1	1163	1
Wright	2010s	1	Abbott	Andrew	1	15	323	Methodology of the History of the Social and Behavioral Sciences	0.5	1190	1
Wright	2010s	1	Abbott	Andrew	0	15	323	Methodology of the History of the Social and Behavioral Sciences	1	1190	1
Wright	2010s	1	Abbott	Andrew	0	15	323	Methodology of the History of the Social and Behavioral Sciences	1	1190	1
Wright	2010s	1	Abbott	Andrew	0	15	516	Military Sociology	1	1205	1
Wright	2010s	1	Abbott	Andrew	0	15	97	Medical Profession	1	1175	1
Wright	2010s	1	Abbott	Andrew	0	17	689	Peer Review: Organized Skepticism	1	1390	1
Wright	2010s	1	Abbott	Andrew	0	18	392	Political Lawyering	1	1446	1
Wright	2010s	1	Abbott	Andrew	0	18	471	Political Science, History of	1	1456	1
Wright	2010s	1	Abbott	Andrew	0	19	105	Professions in Organizations	1	1522	1
Wright	2010s	1	Abbott	Andrew	0	19	109	Professions, Sociology of	1	1523	1
Wright	2010s	1	Abbott	Andrew	0	19	109	Professions, Sociology of	1	1523	1
Wright	2010s	1	Abbott	Andrew	0	19	55	Problem Selection in the Social Sciences: Methodology	1	1518	1
Wright	2010s	1	Abbott	Andrew	0	21	132	Schools in the Social and Behavioral Sciences: Concepts and Historical Relevance	1	1707	1
Wright	2010s	1	Abbott	Andrew	0	22	336	Social Inequality in Cultural Consumption Patterns	1	1834	1
Wright	2010s	1	Abbott	Andrew	0	23	854	Symbolic Boundaries	1	1971	1
Wright	2010s	1	Abbott	Andrew	0	25	693	Work, Sociology of	1	2135	1
Wright	2010s	1	Adorno	Theodor W.	4	1	500	Albert, Hans (1921-)	0.2	39	2
Wright	2010s	1	Adorno	Theodor W.	1	1	543	Alienation, History of	0.5	41	2
Wright	2010s	1	Adorno	Theodor W.	0	1	788	Antisemitism	1	66	2
Wright	2010s	1	Adorno	Theodor W.	3	2	199	Attitudes, Political: Authoritarianism and Tolerance	0.25	103	2
Wright	2010s	1	Adorno	Theodor W.	0	2	253	Authenticity, Anthropology of	1	106	2
Wright	2010s	1	Adorno	Theodor W.	3	2	260	Authoritarian Personality	0.25	107	2
Wright	2010s	1	Adorno	Theodor W.	3	2	267	Authoritarianism	0.25	108	2
Wright	2010s	1	Adorno	Theodor W.	1	2	733	Body, History of	0.5	150	2
Wright	2010s	1	Adorno	Theodor W.	1	3	277	Celebrity	0.5	190	2
Wright	2010s	1	Adorno	Theodor W.	1	3	706	Civil Society and the Public Sphere: History of the Concep	0.5	215	2
Wright	2010s	1	Adorno	Theodor W.	0	5	302	Critical Theory	1	358	2
Wright	2010s	1	Adorno	Theodor W.	1	5	303	Critical Theory	0.5	358	2
Wright	2010s	1	Adorno	Theodor W.	0	5	309	Critical Theory: Contemporary	1	359	2
Wright	2010s	1	Adorno	Theodor W.	0	5	309	Critical Theory: Contemporary	1	359	2
Wright	2010s	1	Adorno	Theodor W.	1	5	310	Critical Theory: Contemporary	0.5	359	2
Wright	2010s	1	Adorno	Theodor W.	1	7	662	Enlightenment	0.5	546	2
Wright	2010s	1	Adorno	Theodor W.	1	7	668	Enlightenment: Impact on the Social Sciences	0.5	547	2
Wright	2010s	1	Adorno	Theodor W.	3	8	173	Ethnocentrism and Prejudice: History of the Concepts	0.25	593	2
Wright	2010s	1	Adorno	Theodor W.	1	9	386	Frankfurt School: Institute for Social Research	0.5	694	2
Wright	2010s	1	Adorno	Theodor W.	5	10	473	Habermas, Jürgen (1929-)	0.166667	780	2
Wright	2010s	1	Adorno	Theodor W.	0	11	101	History and Literature	1	824	2
Wright	2010s	1	Adorno	Theodor W.	0	14	568	Markets: Artistic and Cultural	1	1130	2
Wright	2010s	1	Adorno	Theodor W.	1	14	737	Mass Media, Political Economy of	0.5	1147	2
Wright	2010s	1	Adorno	Theodor W.	1	14	746	Mass Society: History of the Concept	0.5	1150	2
Wright	2010s	1	Adorno	Theodor W.	0	14	746	Mass Society: History of the Concept	1	1150	2
Wright	2010s	1	Adorno	Theodor W.	1	14	830	McDonaldization	0.5	1154	2
Wright	2010s	1	Adorno	Theodor W.	1	15	17	Media and History	0.5	1168	2
Wright	2010s	1	Adorno	Theodor W.	5	16	758	Neutrality, Axiological	0.166667	1314	2
Wright	2010s	1	Adorno	Theodor W.	3	17	69	Obedience: Social Psychological Perspectives	0.25	1333	2
Wright	2010s	1	Adorno	Theodor W.	3	18	416	Political Parties: Extreme Right	0.25	1449	2
Wright	2010s	1	Adorno	Theodor W.	3	18	433	Political Psychology	0.25	1451	2
Wright	2010s	1	Adorno	Theodor W.	0	18	623	Positivism, History of	1	1469	2
Wright	2010s	1	Adorno	Theodor W.	5	18	628	Positivism, Sociological	0.166667	1470	2
Wright	2010s	1	Adorno	Theodor W.	3	18	837	Prejudice in Society: Psychological Perspectives	0.25	1497	2
Wright	2010s	1	Adorno	Theodor W.	3	18	868	Presidential Government	0.25	1500	2
Wright	2010s	1	Adorno	Theodor W.	5	19	55	Problem Selection in the Social Sciences: Methodology	0.166667	1518	2
Wright	2010s	1	Adorno	Theodor W.	2	19	567	Public Opinion: Social Attitudes	0.333333	1564	2
Wright	2010s	1	Adorno	Theodor W.	1	19	619	Public Sphere: Nineteenth and Twentieth-Century History	0.5	1571	2
Wright	2010s	1	Adorno	Theodor W.	5	21	171	Science and Politics: Value Neutrality	0.166667	1716	2
Wright	2010s	1	Adorno	Theodor W.	3	21	888	Shils, Edward (1910-95)	0.25	1794	2
Wright	2010s	1	Adorno	Theodor W.	3	22	1000	Sociology: Overview	0.25	1911	2
Wright	2010s	1	Adorno	Theodor W.	3	22	166	Social Beliefs and Attitudes: Personality and the Isms	0.25	1812	2
Wright	2010s	1	Adorno	Theodor W.	3	22	537	Social Psychology	0.25	1862	2
Wright	2010s	1	Adorno	Theodor W.	3	24	714	Tyranny	0.25	2038	2
Wright	2010s	1	Adorno	Theodor W.	3	24	720	Uncertainty: History of the Concept	0.25	2039	2
Wright	2010s	1	Albert	Hans	1	5	265	Critical Psychology	0.5	354	3
Wright	2010s	1	Albert	Hans	0	5	276	Critical Rationalism	1	355	3
Wright	2010s	1	Albert	Hans	0	5	276	Critical Rationalism	1	355	3
Wright	2010s	1	Albert	Hans	2	5	276	Critical Rationalism	0.333333	355	3
Wright	2010s	1	Albert	Hans	5	10	473	Habermas, Jürgen (1929-)	0.166667	780	3
Wright	2010s	1	Albert	Hans	0	10	783	Hermeneutics	1	802	3
Wright	2010s	1	Albert	Hans	5	18	628	Positivism, Sociological	0.166667	1470	3
Wright	2010s	1	Albert	Hans	3	22	1000	Sociology: Overview	0.25	1911	3
Wright	2010s	1	Albert	Hans	0	22	988	Sociology, Epistemology of	1	1909	3
Wright	2010s	1	Alexander	Jeffrey Charles	0	1	393	AGIL, History of	1	2	4
Wright	2010s	1	Alexander	Jeffrey Charles	0	1	393	AGIL, History of	1	2	4
Wright	2010s	1	Alexander	Jeffrey Charles	0	1	393	AGIL, History of	1	2	4
Wright	2010s	1	Alexander	Jeffrey Charles	0	3	705	Civil Society and the Public Sphere: History of the Concep	1	215	4
Wright	2010s	1	Alexander	Jeffrey Charles	1	5	502	Cultural Sociology, History of	0.5	380	4
Wright	2010s	1	Alexander	Jeffrey Charles	0	5	502	Cultural Sociology, History of	1	380	4
Wright	2010s	1	Alexander	Jeffrey Charles	0	5	580	Culture, Cognition and Embodiment	1	391	4
Wright	2010s	1	Alexander	Jeffrey Charles	0	5	620	Culture, Sociology of	1	394	4
Wright	2010s	1	Alexander	Jeffrey Charles	0	5	620	Culture, Sociology of	1	394	4
Wright	2010s	1	Alexander	Jeffrey Charles	0	5	620	Culture, Sociology of	1	394	4
Wright	2010s	1	Alexander	Jeffrey Charles	0	5	620	Culture, Sociology of	1	394	4
Wright	2010s	1	Alexander	Jeffrey Charles	0	6	705	Durkheim, Emile (1858-1917)	1	478	4
Wright	2010s	1	Alexander	Jeffrey Charles	1	6	705	Durkheim, Emile (1858-1917)	0.5	478	4
Wright	2010s	1	Alexander	Jeffrey Charles	1	6	708	Durkheimians, The	0.5	479	4
Wright	2010s	1	Alexander	Jeffrey Charles	2	6	708	Durkheimians, The	0.333333	479	4
Wright	2010s	1	Alexander	Jeffrey Charles	0	9	542	Functionalism, History of	1	705	4
Wright	2010s	1	Alexander	Jeffrey Charles	0	9	542	Functionalism, History of	1	705	4
Wright	2010s	1	Alexander	Jeffrey Charles	0	9	542	Functionalism, History of	1	705	4
Wright	2010s	1	Alexander	Jeffrey Charles	0	9	542	Functionalism, History of	1	705	4
Wright	2010s	1	Alexander	Jeffrey Charles	0	9	870	Generations, Sociology of	1	734	4
Wright	2010s	1	Alexander	Jeffrey Charles	1	11	214	Hospitals and Health: Psychosocial Aspects	0.5	837	4
Wright	2010s	1	Alexander	Jeffrey Charles	0	12	247	Integration, Social	1	921	4
Wright	2010s	1	Alexander	Jeffrey Charles	0	12	247	Integration, Social	1	921	4
Wright	2010s	1	Alexander	Jeffrey Charles	0	12	855	Journalism	1	979	4
Wright	2010s	1	Alexander	Jeffrey Charles	0	14	420	Macrosociology-Microsociology	1	1114	4
Wright	2010s	1	Alexander	Jeffrey Charles	1	14	420	Macrosociology-Microsociology	0.5	1114	4
Wright	2010s	1	Alexander	Jeffrey Charles	0	17	524	Parsons, Talcott (1902-79)	1	1374	4
Wright	2010s	1	Alexander	Jeffrey Charles	0	17	524	Parsons, Talcott (1902-79)	1	1374	4
Wright	2010s	1	Alexander	Jeffrey Charles	0	17	524	Parsons, Talcott (1902-79)	1	1374	4
Wright	2010s	1	Alexander	Jeffrey Charles	0	17	652	Peace Processes	1	1386	4
Wright	2010s	1	Alexander	Jeffrey Charles	0	22	725	Social Structure: History of the Concept	1	1883	4
Wright	2010s	1	Alexander	Jeffrey Charles	0	22	725	Social Structure: History of the Concept	1	1883	4
Wright	2010s	1	Alexander	Jeffrey Charles	0	22	751	Social System	1	1885	4
Wright	2010s	1	Alexander	Jeffrey Charles	0	22	751	Social System	1	1885	4
Wright	2010s	1	Alexander	Jeffrey Charles	0	22	963	Sociological Theory	1	1905	4
Wright	2010s	1	Alexander	Jeffrey Charles	0	22	963	Sociological Theory	1	1905	4
Wright	2010s	1	Alexander	Jeffrey Charles	0	22	972	Sociological Traditions	1	1906	4
Wright	2010s	1	Alexander	Jeffrey Charles	1	22	972	Sociological Traditions	0.5	1906	4
Wright	2010s	1	Alexander	Jeffrey Charles	2	22	995	Sociology, History of	0.333333	1910	4
Wright	2010s	1	Alexander	Jeffrey Charles	0	23	854	Symbolic Boundaries	1	1971	4
Wright	2010s	1	Alexander	Jeffrey Charles	2	25	196	Visual Sociology	0.333333	2088	4
Wright	2010s	1	Alexander	Jeffrey Charles	2	25	196	Visual Sociology	0.333333	2088	4
Wright	2010s	1	Allport	Gordon	0	2	173	Attitude Formation and Change	1	98	5
Wright	2010s	1	Allport	Gordon	0	2	177	Attitude: History of Concept	1	99	5
Wright	2010s	1	Allport	Gordon	0	2	189	Attitudes and Behavior	1	100	5
Wright	2010s	1	Allport	Gordon	0	2	260	Authoritarian Personality	1	107	5
Wright	2010s	1	Allport	Gordon	1	2	564	Big Five Factor Model, Theory and Structure	0.5	141	5
Wright	2010s	1	Allport	Gordon	0	4	156	Collective Behavior, Social Psychology of	1	247	5
Wright	2010s	1	Allport	Gordon	0	4	388	Community, Social Context of: The US Case	1	281	5
Wright	2010s	1	Allport	Gordon	0	6	227	Desegregation	1	438	5
Wright	2010s	1	Allport	Gordon	0	6	36	Dehumanization	1	422	5
Wright	2010s	1	Allport	Gordon	0	8	15	Essentialism	1	577	5
Wright	2010s	1	Allport	Gordon	0	8	167	Ethnocentrism	1	592	5
Wright	2010s	1	Allport	Gordon	0	8	173	Ethnocentrism and Prejudice: History of the Concepts	1	593	5
Wright	2010s	1	Allport	Gordon	1	8	626	Extraversion	0.5	637	5
Wright	2010s	1	Allport	Gordon	1	9	252	Five Factor Model of Personality, Universality of	0.5	687	5
Wright	2010s	1	Allport	Gordon	0	11	680	Immigration: Social Psychological Aspects	1	878	5
Wright	2010s	1	Allport	Gordon	0	12	414	Intergroup Relations	1	941	5
Wright	2010s	1	Allport	Gordon	0	16	170	Mysticism	1	1265	5
Wright	2010s	1	Allport	Gordon	0	17	245	Opinion Formation, Theory of	1	1344	5
Wright	2010s	1	Allport	Gordon	0	17	251	Oppression	1	1345	5
Wright	2010s	1	Allport	Gordon	0	17	741	Person Perception, Accuracy of	1	1396	5
Wright	2010s	1	Allport	Gordon	0	17	768	Personality and Adaptive Behaviors	1	1404	5
Wright	2010s	1	Allport	Gordon	1	17	785	Personality and Economics	0.5	1406	5
Wright	2010s	1	Allport	Gordon	0	17	832	Personality Assessment	1	1400	5
Wright	2010s	1	Allport	Gordon	0	17	875	Personality, Cognitive Models of	1	1410	5
Wright	2010s	1	Allport	Gordon	1	17	918	Personality Theory and Psychopathology	0.5	1403	5
Wright	2010s	1	Allport	Gordon	0	17	918	Personality Theory and Psychopathology	1	1403	5
Wright	2010s	1	Allport	Gordon	0	17	946	Persuasion Theories	1	1412	5
Wright	2010s	1	Allport	Gordon	0	18	832	Prejudice and Discrimination	1	1496	5
Wright	2010s	1	Allport	Gordon	0	18	837	Prejudice in Society: Psychological Perspectives	1	1497	5
Wright	2010s	1	Allport	Gordon	0	18	844	Prejudice in Society: Sociological Perspectives	1	1498	5
Wright	2010s	1	Allport	Gordon	0	19	567	Public Opinion: Social Attitudes	1	1564	5
Wright	2010s	1	Allport	Gordon	0	19	835	Race Identity	1	1590	5
Wright	2010s	1	Allport	Gordon	0	19	862	Racism, Sociology of	1	1598	5
Wright	2010s	1	Allport	Gordon	0	19	868	Racism: Social Psychological Perspectives	1	1599	5
Wright	2010s	1	Allport	Gordon	0	20	383	Religiosity and Prejudice against Minorities	1	1648	5
Wright	2010s	1	Allport	Gordon	1	20	383	Religiosity and Prejudice against Minorities	0.5	1648	5
Wright	2010s	1	Allport	Gordon	1	20	383	Religiosity and Prejudice against Minorities	0.5	1648	5
Wright	2010s	1	Allport	Gordon	0	20	383	Religiosity and Prejudice against Minorities	1	1648	5
Wright	2010s	1	Allport	Gordon	1	20	793	Rumors and Urban Legends	0.5	1686	5
Wright	2010s	1	Allport	Gordon	0	21	698	Sexism	1	1774	5
Wright	2010s	1	Allport	Gordon	0	22	353	Social Influence, Sociology of	1	1837	5
Wright	2010s	1	Allport	Gordon	0	22	487	Social Neuroscience of the Twenty-First Century	1	1857	5
Wright	2010s	1	Allport	Gordon	0	22	530	Social Psychology Theory, History of	1	1863	5
Wright	2010s	1	Allport	Gordon	0	22	537	Social Psychology	1	1862	5
Wright	2010s	1	Allport	Gordon	0	23	451	Stereotypes in Social Psychology	1	1943	5
Wright	2010s	1	Allport	Gordon	0	23	466	Stigma, Social Psychology of	1	1945	5
Wright	2010s	1	Allport	Gordon	0	24	188	Temperament and Motivation	1	1992	5
Wright	2010s	1	Allport	Gordon	0	24	772	Unobtrusive Methods, History of	1	2045	5
Wright	2010s	1	Allport	Gordon	2	25	31	Values Across Cultures, Development of	0.333333	2072	5
Wright	2010s	1	Allport	Gordon	1	25	45	Values, Social Psychology of	0.5	2075	5
Wright	2010s	1	Allport	Gordon	1	25	45	Values, Social Psychology of	0.5	2075	5
Wright	2010s	1	Allport	Gordon	2	25	45	Values, Social Psychology of	0.333333	2075	5
Wright	2010s	1	Allport	Gordon	0	25	806	Xenophobia: Social Psychological Aspects	1	2142	5
Wright	2010s	1	Anderson	Elijah	0	4	529	Concentrated Disadvantage	1	292	6
Wright	2010s	1	Anderson	Elijah	0	6	73	Delinquency, Sociology of	1	428	6
Wright	2010s	1	Anderson	Elijah	0	9	596	Gangs, Sociology of	1	711	6
Wright	2010s	1	Anderson	Elijah	0	11	167	Homicide	1	833	6
Wright	2010s	1	Anderson	Elijah	0	12	144	Inner City	1	909	6
Wright	2010s	1	Anderson	Elijah	0	12	356	Interactionism, Symbolic	1	931	6
Wright	2010s	1	Anderson	Elijah	0	12	356	Interactionism, Symbolic	1	931	6
Wright	2010s	1	Anderson	Elijah	0	17	534	Participant Observation	1	1376	6
Wright	2010s	1	Anderson	Elijah	0	18	757	Poverty, Sociology of	1	1484	6
Wright	2010s	1	Anderson	Elijah	0	19	844	Race: Prespectives and Crime	1	1596	6
Wright	2010s	1	Anderson	Elijah	0	19	862	Racism, Sociology of	1	1598	6
Wright	2010s	1	Anderson	Elijah	0	22	414	Social Learning Theory and Crime	1	1843	6
Wright	2010s	1	Anderson	Elijah	0	24	731	Underclas	1	2041	6
Wright	2010s	1	Anderson	Elijah	0	25	823	Youth Gangs	1	2145	6
Wright	2010s	1	Appadurai	Arjun	0	1	937	Area and International Studies: Cultural Studies	1	80	7
Wright	2010s	1	Appadurai	Arjun	0	1	937	Area and International Studies: Cultural Studies	1	80	7
Wright	2010s	1	Appadurai	Arjun	0	2	19	Art, Anthropological Aspects of	1	88	7
Wright	2010s	1	Appadurai	Arjun	0	3	226	Caste	1	185	7
Wright	2010s	1	Appadurai	Arjun	0	3	321	Central Asia, Anthropology of	1	193	7
Wright	2010s	1	Appadurai	Arjun	1	3	642	Citizenship, Anthropology of	0.5	207	7
Wright	2010s	1	Appadurai	Arjun	0	4	187	Collective Memory, Anthropology of	1	252	7
Wright	2010s	1	Appadurai	Arjun	0	4	371	Community Studies: Anthropological	1	276	7
Wright	2010s	1	Appadurai	Arjun	0	5	112	Craft Production, Anthropology of	1	337	7
Wright	2010s	1	Appadurai	Arjun	0	5	386	Cultural Critique, Anthropological	1	368	7
Wright	2010s	1	Appadurai	Arjun	0	5	386	Cultural Critique, Anthropological	1	368	7
Wright	2010s	1	Appadurai	Arjun	0	5	588	Culture: Contemporary Views	1	395	7
Wright	2010s	1	Appadurai	Arjun	0	6	405	Diffusion: Anthropological Aspects	1	453	7
Wright	2010s	1	Appadurai	Arjun	0	7	19	Economic Anthropology	1	489	7
Wright	2010s	1	Appadurai	Arjun	0	8	480	Exchange in Anthropology	1	619	7
Wright	2010s	1	Appadurai	Arjun	0	9	295	Food in Anthropology	1	689	7
Wright	2010s	1	Appadurai	Arjun	0	10	154	Global Development: Markets and Wellbeing	1	751	7
Wright	2010s	1	Appadurai	Arjun	0	10	190	Global South	1	754	7
Wright	2010s	1	Appadurai	Arjun	0	10	232	Globalization and World Culture	1	757	7
Wright	2010s	1	Appadurai	Arjun	0	10	237	Globalization, Anthropology of	1	759	7
Wright	2010s	1	Appadurai	Arjun	0	10	237	Globalization, Anthropology of	1	759	7
Wright	2010s	1	Appadurai	Arjun	0	10	237	Globalization, Anthropology of	1	759	7
Wright	2010s	1	Appadurai	Arjun	0	10	237	Globalization, Anthropology of	1	759	7
Wright	2010s	1	Appadurai	Arjun	0	10	237	Globalization, Anthropology of	1	759	7
Wright	2010s	1	Appadurai	Arjun	0	10	237	Globalization, Anthropology of	1	759	7
Wright	2010s	1	Appadurai	Arjun	0	10	237	Globalization, Anthropology of	1	759	7
Wright	2010s	1	Appadurai	Arjun	0	10	244	Globalization: Geographical Aspects	1	760	7
Wright	2010s	1	Appadurai	Arjun	0	10	260	Globalization: Legal Aspects	1	761	7
Wright	2010s	1	Appadurai	Arjun	0	10	312	Governmentality	1	767	7
Wright	2010s	1	Appadurai	Arjun	0	10	860	Higher Education Market	1	812	7
Wright	2010s	1	Appadurai	Arjun	0	11	452	Hybridity	1	854	7
Wright	2010s	1	Appadurai	Arjun	0	12	124	Infrastructures of Society, Anthropology of	1	907	7
Wright	2010s	1	Appadurai	Arjun	0	12	604	Internet and Social Media: Anthropological Aspects	1	951	7
Wright	2010s	1	Appadurai	Arjun	0	14	562	Markets: Anthropological Aspects	1	1129	7
Wright	2010s	1	Appadurai	Arjun	0	14	770	Materiality and Culture	1	1151	7
Wright	2010s	1	Appadurai	Arjun	0	15	691	Modernity: Anthropological Aspects	1	1224	7
Wright	2010s	1	Appadurai	Arjun	0	15	705	Modernization and Modernity in History	1	1227	7
Wright	2010s	1	Appadurai	Arjun	0	15	749	Money: Anthropological Aspects	1	1233	7
Wright	2010s	1	Appadurai	Arjun	0	16	32	Multiculturalism, Anthropology of	1	1257	7
Wright	2010s	1	Appadurai	Arjun	0	16	860	Nongovernmental Organizations: Anthropological and Historical Aspects	1	1324	7
Wright	2010s	1	Appadurai	Arjun	0	17	38	Nostalgia, Anthropology of	1	1330	7
Wright	2010s	1	Appadurai	Arjun	0	17	38	Nostalgia, Anthropology of	1	1330	7
Wright	2010s	1	Appadurai	Arjun	0	17	543	Participatory Action Research in Social Research	1	1378	7
Wright	2010s	1	Appadurai	Arjun	0	18	531	Popular Culture	1	1463	7
Wright	2010s	1	Appadurai	Arjun	0	18	661	Postcoloniality	1	1473	7
Wright	2010s	1	Appadurai	Arjun	0	18	827	Prehistoric Art	1	1495	7
Wright	2010s	1	Appadurai	Arjun	0	20	376	Religions of India	1	1646	7
Wright	2010s	1	Appadurai	Arjun	0	23	305	Sport, Anthropology of	1	1926	7
Wright	2010s	1	Appadurai	Arjun	0	24	468	Tourism	1	2015	7
Wright	2010s	1	Appadurai	Arjun	0	24	594	Transnational Citizenship	1	2027	7
Wright	2010s	1	Appadurai	Arjun	0	25	549	Western and Non-Western Views of the Social and Behavioral Sciences	1	2122	7
Wright	2010s	1	Appadurai	Arjun	0	25	800	Xenophobia and Nativism	1	2141	7
Wright	2010s	1	Archer	Margaret S.	9	1	727	Anthropocene Epoch	0.1	59	8
Wright	2010s	1	Archer	Margaret S.	0	6	612	Doctoral Education	1	470	8
Wright	2010s	1	Archer	Margaret S.	0	7	177	Education, History of	1	505	8
Wright	2010s	1	Archer	Margaret S.	0	10	478	Habit: History of the Concept	1	781	8
Wright	2010s	1	Archer	Margaret S.	0	14	420	Macrosociology-Microsociology	1	1114	8
Wright	2010s	1	Archer	Margaret S.	0	20	226	Relational Social Work	1	1627	8
Wright	2010s	1	Archer	Margaret S.	0	20	226	Relational Social Work	1	1627	8
Wright	2010s	1	Archer	Margaret S.	4	22	419	Social Mechanism	0.2	1845	8
Wright	2010s	1	Archer	Margaret S.	0	22	492	Social Ontology	1	1858	8
Wright	2010s	1	Archer	Margaret S.	0	22	725	Social Structure: History of the Concept	1	1883	8
Wright	2010s	1	Arendt	Hannah	0	1	11	Absolutism	1	3	9
Wright	2010s	1	Arendt	Hannah	0	1	449	Agonism	1	36	9
Wright	2010s	1	Arendt	Hannah	0	1	555	Alienation, Sociology of	1	42	9
Wright	2010s	1	Arendt	Hannah	0	1	555	Alienation, Sociology of	1	42	9
Wright	2010s	1	Arendt	Hannah	0	1	600	American and French Revolutions: Impact on the Social Sciences	1	49	9
Wright	2010s	1	Arendt	Hannah	0	1	600	American and French Revolutions: Impact on the Social Sciences	1	49	9
Wright	2010s	1	Arendt	Hannah	0	1	600	American and French Revolutions: Impact on the Social Sciences	1	49	9
Wright	2010s	1	Arendt	Hannah	0	1	756	Anthropology at Home	1	63	9
Wright	2010s	1	Arendt	Hannah	0	1	788	Antisemitism	1	66	9
Wright	2010s	1	Arendt	Hannah	0	2	273	Authority, Social Theories of	1	109	9
Wright	2010s	1	Arendt	Hannah	0	2	273	Authority, Social Theories of	1	109	9
Wright	2010s	1	Arendt	Hannah	0	3	678	Civil Liberties and Human Rights	1	211	9
Wright	2010s	1	Arendt	Hannah	0	3	705	Civil Society and the Public Sphere: History of the Concep	1	215	9
Wright	2010s	1	Arendt	Hannah	0	3	705	Civil Society and the Public Sphere: History of the Concep	1	215	9
Wright	2010s	1	Arendt	Hannah	0	3	705	Civil Society and the Public Sphere: History of the Concep	1	215	9
Wright	2010s	1	Arendt	Hannah	0	3	705	Civil Society and the Public Sphere: History of the Concep	1	215	9
Wright	2010s	1	Arendt	Hannah	0	4	262	Common Sense, Anthropology of	1	262	9
Wright	2010s	1	Arendt	Hannah	0	4	262	Common Sense, Anthropology of	1	262	9
Wright	2010s	1	Arendt	Hannah	0	4	306	Communism, History of	1	268	9
Wright	2010s	1	Arendt	Hannah	0	6	376	Dictatorship in History	1	450	9
Wright	2010s	1	Arendt	Hannah	0	6	820	Eastern European Studies: Society	1	484	9
Wright	2010s	1	Arendt	Hannah	0	8	216	Eudaemonism	1	598	9
Wright	2010s	1	Arendt	Hannah	0	9	391	Freedom, History of	1	695	9
Wright	2010s	1	Arendt	Hannah	0	9	412	French Revolution, The	1	697	9
Wright	2010s	1	Arendt	Hannah	0	11	652	Immigration, Emigration, and Citizenship	1	875	9
Wright	2010s	1	Arendt	Hannah	0	14	201	Linguistic Turn	1	1093	9
Wright	2010s	1	Arendt	Hannah	0	14	746	Mass Society: History of the Concept	1	1150	9
Wright	2010s	1	Arendt	Hannah	0	16	197	Narrative Approaches to Organizations	1	1270	9
Wright	2010s	1	Arendt	Hannah	0	17	66	Obedience (Research), History of	1	1332	9
Wright	2010s	1	Arendt	Hannah	0	18	503	Political Trials	1	1460	9
Wright	2010s	1	Arendt	Hannah	0	18	86	Photography as a Medium	1	1420	9
Wright	2010s	1	Arendt	Hannah	0	19	618	Public Sphere: Nineteenth and Twentieth-Century History	1	1571	9
Wright	2010s	1	Arendt	Hannah	0	20	824	Russian and Post-Soviet Studies: Culture	1	1689	9
Wright	2010s	1	Arendt	Hannah	0	20	824	Russian and Post-Soviet Studies: Culture	1	1689	9
Wright	2010s	1	Arendt	Hannah	0	20	824	Russian and Post-Soviet Studies: Culture	1	1689	9
Wright	2010s	1	Arendt	Hannah	0	20	897	Sandel, Michael (1953-)	1	1697	9
Wright	2010s	1	Arendt	Hannah	0	21	448	Self: History of the Concept	1	1762	9
Wright	2010s	1	Arendt	Hannah	0	21	448	Self: History of the Concept	1	1762	9
Wright	2010s	1	Arendt	Hannah	0	22	146	Social and Behavioral Sciences under Dictatorship	1	1889	9
Wright	2010s	1	Arendt	Hannah	0	22	555	Social Question: Impact on Social Thought	1	1866	9
Wright	2010s	1	Arendt	Hannah	0	22	831	Social, The: History of the Concept	1	1891	9
Wright	2010s	1	Arendt	Hannah	0	22	831	Social, The: History of the Concept	1	1891	9
Wright	2010s	1	Arendt	Hannah	0	24	452	Totalitarianism	1	2012	9
Wright	2010s	1	Arendt	Hannah	0	24	794	Urban Design and Public Space	1	2048	9
Wright	2010s	1	Arendt	Hannah	0	25	120	Violence, History of	1	2083	9
Wright	2010s	1	Arendt	Hannah	0	25	673	Work, History of	1	2133	9
Wright	2010s	1	Aron	Raymond Claude Ferdinand	0	2	504	Bell, Daniel (1919-2011)	1	133	10
Wright	2010s	1	Aron	Raymond Claude Ferdinand	0	6	376	Dictatorship in History	1	450	10
Wright	2010s	1	Aron	Raymond Claude Ferdinand	0	6	376	Dictatorship in History	1	450	10
Wright	2010s	1	Aron	Raymond Claude Ferdinand	0	7	394	Elites: History of the Concept	1	524	10
Wright	2010s	1	Aron	Raymond Claude Ferdinand	0	9	670	Geist (Spirit): History of the Concept	1	715	10
Wright	2010s	1	Aron	Raymond Claude Ferdinand	0	9	870	Generations, Sociology of	1	734	10
Wright	2010s	1	Aron	Raymond Claude Ferdinand	0	10	494	Halévy, Élie (1870-1937)	1	783	10
Wright	2010s	1	Aron	Raymond Claude Ferdinand	0	11	577	Ideology, Sociology of	1	868	10
Wright	2010s	1	Aron	Raymond Claude Ferdinand	0	13	110	Knowledge Society, History of	1	997	10
Wright	2010s	1	Aron	Raymond Claude Ferdinand	0	18	409	Political Parties: Communist	1	1448	10
Wright	2010s	1	Aron	Raymond Claude Ferdinand	0	18	439	Political Religions: History of the Concept	1	1452	10
Wright	2010s	1	Aron	Raymond Claude Ferdinand	0	18	439	Political Religions: History of the Concept	1	1452	10
Wright	2010s	1	Aron	Raymond Claude Ferdinand	0	18	478	Political Sociology	1	1457	10
Wright	2010s	1	Aron	Raymond Claude Ferdinand	0	24	424	Tocqueville, Alexis de (1805-59)	1	2010	10
Wright	2010s	1	Bales	Robert F.	1	1	393	AGIL, History of	0.5	2	11
Wright	2010s	1	Bales	Robert F.	2	1	393	AGIL, History of	0.333333	2	11
Wright	2010s	1	Bales	Robert F.	0	1	393	AGIL, History of	1	2	11
Wright	2010s	1	Bales	Robert F.	1	12	408	Intergenerational Solidarity	0.5	940	11
Wright	2010s	1	Bales	Robert F.	2	13	662	Leadership Education: Theory and Practice	0.333333	1052	11
Wright	2010s	1	Bales	Robert F.	0	13	669	Leadership in Organizations, Sociology of	1	1053	11
Wright	2010s	1	Bales	Robert F.	1	14	115	Life-style, History of the Concept	0.5	1085	11
Wright	2010s	1	Bales	Robert F.	1	21	699	Sexism	0.5	1774	11
Wright	2010s	1	Bales	Robert F.	1	22	106	Small Group Research, History of	0.5	1808	11
Wright	2010s	1	Bales	Robert F.	0	22	106	Small Group Research, History of	1	1808	11
Wright	2010s	1	Bales	Robert F.	0	22	106	Small Group Research, History of	1	1808	11
Wright	2010s	1	Bales	Robert F.	2	22	106	Small Group Research, History of	0.333333	1808	11
Wright	2010s	1	Bales	Robert F.	0	22	106	Small Group Research, History of	1	1808	11
Wright	2010s	1	Bales	Robert F.	2	22	107	Small Group Research, History of	0.333333	1808	11
Wright	2010s	1	Bales	Robert F.	0	22	542	Social Psychology, Sociological	1	1864	11
Wright	2010s	1	Bales	Robert F.	2	22	543	Social Psychology, Sociological	0.333333	1864	11
Wright	2010s	1	Bales	Robert F.	1	22	543	Social Psychology, Sociological	0.5	1864	11
Wright	2010s	1	Bales	Robert F.	1	22	865	Socialization and Education: Theoretical Perspectives	0.5	1896	11
Wright	2010s	1	Bales	Robert F.	3	22	886	Societies, Types of	0.25	1899	11
Wright	2010s	1	Bales	Robert F.	2	22	963	Sociological Theory	0.333333	1905	11
Wright	2010s	1	Bales	Robert F.	0	23	434	Status and Role, Social Psychology of	1	1940	11
Wright	2010s	1	Bales	Robert F.	0	23	434	Status and Role, Social Psychology of	1	1940	11
Wright	2010s	1	Bales	Robert F.	1	23	434	Status and Role, Social Psychology of	0.5	1940	11
Wright	2010s	1	Barber	Bernard	0	1	549	Alienation: Psychosociological Tradition	1	43	12
Wright	2010s	1	Barber	Bernard	1	4	167	Collective Beliefs, Sociological Explanation of	0.5	249	12
Wright	2010s	1	Barber	Bernard	0	15	250	Merton, Robert K (1910-2003)	1	1183	12
Wright	2010s	1	Barber	Bernard	1	15	250	Merton, Robert K (1910-2003)	0.5	1183	12
Wright	2010s	1	Barber	Bernard	0	15	250	Merton, Robert K (1910-2003)	1	1183	12
Wright	2010s	1	Barber	Bernard	0	17	14	Norms in Science	1	1328	12
Wright	2010s	1	Barber	Bernard	1	21	266	Science, Sociology of	0.5	1728	12
Wright	2010s	1	Barber	Bernard	5	22	344	Social Inequality in History (Stratification and Classes)	0.166667	1835	12
Wright	2010s	1	Barber	Bernard	0	22	751	Social System	1	1885	12
Wright	2010s	1	Barber	Bernard	0	24	677	Truth and Credibility in Science	1	2035	12
Wright	2010s	1	Barthes	Roland	0	1	199	Advertising and Advertisements	1	18	13
Wright	2010s	1	Barthes	Roland	0	1	217	Advertising: General	1	20	13
Wright	2010s	1	Barthes	Roland	0	4	230	Color Classification and Symbolism	1	258	13
Wright	2010s	1	Barthes	Roland	0	4	553	Conceptual History: Begriffsgeschichte	1	294	13
Wright	2010s	1	Barthes	Roland	0	5	526	Culture and Actor Network Theory	1	384	13
Wright	2010s	1	Barthes	Roland	0	7	673	Entertainment	1	548	13
Wright	2010s	1	Barthes	Roland	0	11	101	History and Literature	1	824	13
Wright	2010s	1	Barthes	Roland	0	14	770	Materiality and Culture	1	1151	13
Wright	2010s	1	Barthes	Roland	0	16	177	Myth in Religion	1	1266	13
Wright	2010s	1	Barthes	Roland	0	18	86	Photography as a Medium	1	1420	13
Wright	2010s	1	Barthes	Roland	0	19	881	Radio as a Medium	1	1601	13
Wright	2010s	1	Barthes	Roland	0	20	653	Rhetorical Analysis	1	1672	13
Wright	2010s	1	Barthes	Roland	0	20	653	Rhetorical Analysis	1	1672	13
Wright	2010s	1	Barthes	Roland	0	20	925	Saussure, Ferdinand de (1857-1913)	1	1699	13
Wright	2010s	1	Barthes	Roland	0	21	596	Semiotics	1	1767	13
Wright	2010s	1	Barthes	Roland	0	24	168	Television: General	1	1990	13
Wright	2010s	1	Barthes	Roland	0	25	174	Visual Images in the Media	1	2086	13
Wright	2010s	1	Barthes	Roland	0	25	196	Visual Sociology	1	2088	13
Wright	2010s	1	Baudrillard	Jean	0	1	217	Advertising: General	1	20	14
Wright	2010s	1	Baudrillard	Jean	0	1	620	American Studies, Twentieth Century History of	1	48	14
Wright	2010s	1	Baudrillard	Jean	0	3	277	Celebrity	1	190	14
Wright	2010s	1	Baudrillard	Jean	0	4	761	Consumption, Sociology of	1	312	14
Wright	2010s	1	Baudrillard	Jean	0	5	249	Critical Criminology	1	351	14
Wright	2010s	1	Baudrillard	Jean	0	5	249	Critical Criminology	1	351	14
Wright	2010s	1	Baudrillard	Jean	0	5	249	Critical Criminology	1	351	14
Wright	2010s	1	Baudrillard	Jean	0	5	249	Critical Criminology	1	351	14
Wright	2010s	1	Baudrillard	Jean	0	5	249	Critical Criminology	1	351	14
Wright	2010s	1	Baudrillard	Jean	0	5	526	Culture and Actor Network Theory	1	384	14
Wright	2010s	1	Baudrillard	Jean	0	10	223	Globalization and Transnational Corporations	1	756	14
Wright	2010s	1	Baudrillard	Jean	0	11	867	Industrial Societies	1	894	14
Wright	2010s	1	Baudrillard	Jean	0	13	856	Leisure, Sociology of	1	1071	14
Wright	2010s	1	Baudrillard	Jean	0	15	686	Modernity	1	1223	14
Wright	2010s	1	Baudrillard	Jean	0	15	686	Modernity	1	1223	14
Wright	2010s	1	Baudrillard	Jean	0	18	668	Postindustrial Societies	1	1474	14
Wright	2010s	1	Baudrillard	Jean	0	18	675	Postmodern Urbanism	1	1475	14
Wright	2010s	1	Baudrillard	Jean	0	18	675	Postmodern Urbanism	1	1475	14
Wright	2010s	1	Baudrillard	Jean	0	18	675	Postmodern Urbanism	1	1475	14
Wright	2010s	1	Baudrillard	Jean	0	18	675	Postmodern Urbanism	1	1475	14
Wright	2010s	1	Baudrillard	Jean	0	18	675	Postmodern Urbanism	1	1475	14
Wright	2010s	1	Baudrillard	Jean	0	18	679	Postmodernism in Sociology	1	1476	14
Wright	2010s	1	Baudrillard	Jean	0	18	689	Postmodernism: Philosophical Aspects	1	1478	14
Wright	2010s	1	Baudrillard	Jean	0	20	262	Religion and Economic Life	1	1633	14
Wright	2010s	1	Baudrillard	Jean	0	22	963	Sociological Theory	1	1905	14
Wright	2010s	1	Baudrillard	Jean	0	23	316	Sport, Sociology of	1	1927	14
Wright	2010s	1	Baudrillard	Jean	0	25	196	Visual Sociology	1	2088	14
Wright	2010s	1	Bauman	Zygmunt	0	1	788	Antisemitism	1	66	15
Wright	2010s	1	Bauman	Zygmunt	0	1	837	Applied Criminology and Criminal Justice	1	70	15
Wright	2010s	1	Bauman	Zygmunt	0	2	324	Avant-Garde Art and Artists	1	113	15
Wright	2010s	1	Bauman	Zygmunt	0	2	524	Benhabib, Seyla (1950-)	1	136	15
Wright	2010s	1	Bauman	Zygmunt	0	3	660	Citizenship, Sociological Aspects of	1	209	15
Wright	2010s	1	Bauman	Zygmunt	0	4	367	Community Sociology	1	275	15
Wright	2010s	1	Bauman	Zygmunt	0	4	383	Community Work	1	278	15
Wright	2010s	1	Bauman	Zygmunt	0	4	592	Conflict and Consensus	1	297	15
Wright	2010s	1	Bauman	Zygmunt	0	4	761	Consumption, Sociology of	1	312	15
Wright	2010s	1	Bauman	Zygmunt	0	5	249	Critical Criminology	1	351	15
Wright	2010s	1	Bauman	Zygmunt	0	5	249	Critical Criminology	1	351	15
Wright	2010s	1	Bauman	Zygmunt	0	6	555	Disposable Youth in America in the Age of Neoliberalism	1	464	15
Wright	2010s	1	Bauman	Zygmunt	0	6	555	Disposable Youth in America in the Age of Neoliberalism	1	464	15
Wright	2010s	1	Bauman	Zygmunt	0	6	555	Disposable Youth in America in the Age of Neoliberalism	1	464	15
Wright	2010s	1	Bauman	Zygmunt	0	6	555	Disposable Youth in America in the Age of Neoliberalism	1	464	15
Wright	2010s	1	Bauman	Zygmunt	0	6	555	Disposable Youth in America in the Age of Neoliberalism	1	464	15
Wright	2010s	1	Bauman	Zygmunt	0	6	555	Disposable Youth in America in the Age of Neoliberalism	1	464	15
Wright	2010s	1	Bauman	Zygmunt	0	6	820	Eastern European Studies: Society	1	484	15
Wright	2010s	1	Bauman	Zygmunt	0	8	29	Ethical Consumers	1	578	15
Wright	2010s	1	Bauman	Zygmunt	0	8	88	Ethnic Cleansing, History of	1	582	15
Wright	2010s	1	Bauman	Zygmunt	0	10	217	Globalization and Religion	1	755	15
Wright	2010s	1	Bauman	Zygmunt	0	10	266	Globalization: Welfare and Social Work	1	762	15
Wright	2010s	1	Bauman	Zygmunt	0	11	723	Imprisonment: Sociological Aspects	1	881	15
Wright	2010s	1	Bauman	Zygmunt	0	11	867	Industrial Societies	1	894	15
Wright	2010s	1	Bauman	Zygmunt	0	12	644	Interpretation in Anthropology	1	957	15
Wright	2010s	1	Bauman	Zygmunt	0	14	711	Mass Media and Cultural Identity	1	1145	15
Wright	2010s	1	Bauman	Zygmunt	0	15	686	Modernity	1	1223	15
Wright	2010s	1	Bauman	Zygmunt	0	15	686	Modernity	1	1223	15
Wright	2010s	1	Bauman	Zygmunt	0	15	686	Modernity	1	1223	15
Wright	2010s	1	Bauman	Zygmunt	0	15	686	Modernity	1	1223	15
Wright	2010s	1	Bauman	Zygmunt	0	15	686	Modernity	1	1223	15
Wright	2010s	1	Bauman	Zygmunt	0	15	705	Modernization and Modernity in History	1	1227	15
Wright	2010s	1	Bauman	Zygmunt	0	15	705	Modernization and Modernity in History	1	1227	15
Wright	2010s	1	Bauman	Zygmunt	0	16	32	Multiculturalism, Anthropology of	1	1257	15
Wright	2010s	1	Bauman	Zygmunt	1	16	467	Neoliberalism	0.5	1298	15
Wright	2010s	1	Bauman	Zygmunt	0	16	467	Neoliberalism	1	1298	15
Wright	2010s	1	Bauman	Zygmunt	0	18	675	Postmodern Urbanism	1	1475	15
Wright	2010s	1	Bauman	Zygmunt	0	18	675	Postmodern Urbanism	1	1475	15
Wright	2010s	1	Bauman	Zygmunt	1	18	675	Postmodern Urbanism	0.5	1475	15
Wright	2010s	1	Bauman	Zygmunt	0	18	679	Postmodernism in Sociology	1	1476	15
Wright	2010s	1	Bauman	Zygmunt	0	18	682	Postmodernism: Methodology	1	1477	15
Wright	2010s	1	Bauman	Zygmunt	0	18	768	Power in Society	1	1487	15
Wright	2010s	1	Bauman	Zygmunt	0	20	226	Relational Social Work	1	1627	15
Wright	2010s	1	Bauman	Zygmunt	0	20	585	Responsibility in Social Work	1	1665	15
Wright	2010s	1	Bauman	Zygmunt	0	20	585	Responsibility in Social Work	1	1665	15
Wright	2010s	1	Bauman	Zygmunt	0	21	149	Schütz, Alfred (1899-1959)	1	1710	15
Wright	2010s	1	Bauman	Zygmunt	0	23	641	Subculture, Sociology of	1	1956	15
Wright	2010s	1	Bauman	Zygmunt	0	23	740	Surveillance Studies	1	1963	15
Wright	2010s	1	Bauman	Zygmunt	0	24	677	Truth and Credibility in Science	1	2035	15
Wright	2010s	1	Bauman	Zygmunt	0	24	714	Tyranny	1	2038	15
Wright	2010s	1	Bauman	Zygmunt	0	25	120	Violence, History of	1	2083	15
Wright	2010s	1	Bauman	Zygmunt	0	25	413	War, Sociology of	1	2108	15
Wright	2010s	1	Beck	Ulrich	2	1	749	Anthropology and History	0.333333	62	16
Wright	2010s	1	Beck	Ulrich	0	3	749	Class: History of the Concept	1	222	16
Wright	2010s	1	Beck	Ulrich	0	4	761	Consumption, Sociology of	1	312	16
Wright	2010s	1	Beck	Ulrich	0	5	249	Critical Criminology	1	351	16
Wright	2010s	1	Beck	Ulrich	0	5	249	Critical Criminology	1	351	16
Wright	2010s	1	Beck	Ulrich	0	5	259	Critical Planning Theory	1	353	16
Wright	2010s	1	Beck	Ulrich	0	5	285	Critical Reflexivity and Social Work Practice	1	357	16
Wright	2010s	1	Beck	Ulrich	0	5	46	Cosmopolitanism	1	330	16
Wright	2010s	1	Beck	Ulrich	0	6	95	Democratic Theory	1	431	16
Wright	2010s	1	Beck	Ulrich	1	7	313	Egalitarianism	0.5	518	16
Wright	2010s	1	Beck	Ulrich	0	7	807	Environmental Stress and Health	1	563	16
Wright	2010s	1	Beck	Ulrich	0	7	879	Epistemic Cultures	1	567	16
Wright	2010s	1	Beck	Ulrich	0	9	981	Genetics and Society	1	738	16
Wright	2010s	1	Beck	Ulrich	1	10	154	Global Development: Markets and Wellbeing	0.5	751	16
Wright	2010s	1	Beck	Ulrich	0	10	312	Governmentality	1	767	16
Wright	2010s	1	Beck	Ulrich	0	10	384	Green Parties	1	772	16
Wright	2010s	1	Beck	Ulrich	0	10	552	Hazards and Disaster Research in Contemporary Anthropology	1	787	16
Wright	2010s	1	Beck	Ulrich	0	11	452	Hybridity	1	854	16
Wright	2010s	1	Beck	Ulrich	0	13	117	Knowledge, Sociology of	1	1000	16
Wright	2010s	1	Beck	Ulrich	1	13	117	Knowledge, Sociology of	0.5	1000	16
Wright	2010s	1	Beck	Ulrich	0	13	611	Law: The Socio-Legal Perspective	1	1046	16
Wright	2010s	1	Beck	Ulrich	0	14	115	Life-style, History of the Concept	1	1085	16
Wright	2010s	1	Beck	Ulrich	0	14	830	McDonaldization	1	1154	16
Wright	2010s	1	Beck	Ulrich	0	15	698	Modernization	1	1226	16
Wright	2010s	1	Beck	Ulrich	2	15	698	Modernization	0.333333	1226	16
Wright	2010s	1	Beck	Ulrich	2	15	705	Modernization and Modernity in History	0.333333	1227	16
Wright	2010s	1	Beck	Ulrich	0	15	705	Modernization and Modernity in History	1	1227	16
Wright	2010s	1	Beck	Ulrich	0	15	713	Modernization, Sociological Theories of	1	1228	16
Wright	2010s	1	Beck	Ulrich	0	17	653	Peace Processes	1	1386	16
Wright	2010s	1	Beck	Ulrich	0	18	319	Policy Networks	1	1439	16
Wright	2010s	1	Beck	Ulrich	0	20	690	Risk and Uncertainty in the Social Sciences: Implications for Social Work Theory and Practice	1	1676	16
Wright	2010s	1	Beck	Ulrich	0	20	710	Risk, Sociology and Politics of	1	1677	16
Wright	2010s	1	Beck	Ulrich	0	20	87	Reflexivity	1	1614	16
Wright	2010s	1	Beck	Ulrich	2	20	92	Reflexivity in Anthropology	0.333333	1615	16
Wright	2010s	1	Beck	Ulrich	2	20	96	Reflexivity in Science and Technology Studies	0.333333	1616	16
Wright	2010s	1	Beck	Ulrich	0	21	161	Science and Law	1	1714	16
Wright	2010s	1	Beck	Ulrich	0	21	171	Science and Politics: Value Neutrality	1	1716	16
Wright	2010s	1	Beck	Ulrich	0	21	181	Science and Social Movements	1	1718	16
Wright	2010s	1	Beck	Ulrich	0	21	218	Science and The State	1	1723	16
Wright	2010s	1	Beck	Ulrich	0	21	254	Science, New Forms of	1	1726	16
Wright	2010s	1	Beck	Ulrich	0	21	259	Science, Public Engagement with	1	1727	16
Wright	2010s	1	Beck	Ulrich	0	22	261	Social Ecology	1	1825	16
Wright	2010s	1	Beck	Ulrich	0	22	344	Social Inequality in History (Stratification and Classes)	1	1835	16
Wright	2010s	1	Beck	Ulrich	0	22	523	Social Protest Movements and Social Work Practice	1	1860	16
Wright	2010s	1	Beck	Ulrich	1	22	831	Social, The: History of the Concept	0.5	1891	16
Wright	2010s	1	Beck	Ulrich	0	22	876	Societal Impact Assessment	1	1898	16
Wright	2010s	1	Beck	Ulrich	0	22	891	Society and People: History of the Concept	1	1900	16
Wright	2010s	1	Beck	Ulrich	2	24	128	Technology Assessment	0.333333	1983	16
Wright	2010s	1	Beck	Ulrich	0	24	145	Technology Transfer	1	1984	16
Wright	2010s	1	Beck	Ulrich	2	24	468	Tourism	0.333333	2015	16
Wright	2010s	1	Beck	Ulrich	0	24	721	Uncertainty: History of the Concept	1	2039	16
Wright	2010s	1	Beck	Ulrich	0	24	721	Uncertainty: History of the Concept	1	2039	16
Wright	2010s	1	Beck	Ulrich	2	24	748	Unintended Consequences: History of the Concept	0.333333	2043	16
Wright	2010s	1	Beck	Ulrich	1	25	841	Youth Movements	0.5	2146	16
Wright	2010s	1	Becker	Gary	0	1	78	Action, Theories of Social	1	9	17
Wright	2010s	1	Becker	Gary	1	1	79	Action, Theories of Social	0.5	9	17
Wright	2010s	1	Becker	Howard S.	0	1	795	Antisocial Behavior	1	67	18
Wright	2010s	1	Becker	Gary	0	2	106	Assortative Mating in the Marriage Market	1	93	17
Wright	2010s	1	Becker	Gary	0	2	106	Assortative Mating in the Marriage Market	1	93	17
Wright	2010s	1	Becker	Howard S.	0	2	19	Art, Anthropological Aspects of	1	88	18
Wright	2010s	1	Becker	Howard S.	0	2	324	Avant-Garde Art and Artists	1	113	18
Wright	2010s	1	Becker	Howard S.	0	2	336	Awards, Public Recognition, and Evaluation	1	115	18
Wright	2010s	1	Becker	Gary	1	2	389	Beauty and the Labor Market	0.5	120	17
Wright	2010s	1	Becker	Gary	0	2	448	Behavioral Economics, History of	1	129	17
Wright	2010s	1	Becker	Gary	1	2	6	Art and Culture, Economics of	0.5	86	17
Wright	2010s	1	Becker	Howard S.	3	3	193	Case-Oriented Research	0.25	184	18
Wright	2010s	1	Becker	Howard S.	3	3	200	Case Studies	0.25	180	18
Wright	2010s	1	Becker	Howard S.	0	3	200	Case Studies	1	180	18
Wright	2010s	1	Becker	Howard S.	1	3	207	Case Study: Logic	0.5	182	18
Wright	2010s	1	Becker	Howard S.	1	3	213	Case Study: Methods and Analysis	0.5	183	18
Wright	2010s	1	Becker	Howard S.	0	3	804	Classifications in Popular Music	1	224	18
Wright	2010s	1	Becker	Gary	1	4	559	Conditional Cash Transfers: Influence on Marriage and Fertility	0.5	295	17
Wright	2010s	1	Becker	Gary	0	4	559	Conditional Cash Transfers: Influence on Marriage and Fertility	1	295	17
Wright	2010s	1	Becker	Howard S.	0	4	648	Conformity: Sociological Aspects	1	303	18
Wright	2010s	1	Becker	Gary	1	4	699	Conspicuous consumption and distinction, history of	0.5	306	17
Wright	2010s	1	Becker	Howard S.	0	4	826	Control, Social	1	319	18
Wright	2010s	1	Becker	Gary	0	5	156	Crime, Immigration, and Ethnicity	1	343	17
Wright	2010s	1	Becker	Gary	1	5	19	Corruption: Political and Public Aspects	0.5	328	17
Wright	2010s	1	Becker	Howard S.	0	5	446	Cultural Mediators and Gatekeepers	1	373	18
Wright	2010s	1	Becker	Howard S.	0	5	470	Cultural Production in Networks	1	376	18
Wright	2010s	1	Becker	Howard S.	0	5	606	Culture, Production of	1	392	18
Wright	2010s	1	Becker	Howard S.	0	5	611	Culture, Production of: Prospects for the Twenty-First Century	1	393	18
Wright	2010s	1	Becker	Howard S.	0	5	669	Dance, Anthropology of	1	400	18
Wright	2010s	1	Becker	Howard S.	0	6	476	Disability: Sociological Aspects	1	457	18
Wright	2010s	1	Becker	Gary	0	6	541	Discrimination, Economics of	1	463	17
Wright	2010s	1	Becker	Gary	0	6	608	Divorce, Sociology of	1	469	17
Wright	2010s	1	Becker	Howard S.	0	6	73	Delinquency, Sociology of	1	428	18
Wright	2010s	1	Becker	Gary	2	7	126	Education and Economic Growth	0.333333	500	17
Wright	2010s	1	Becker	Gary	0	7	126	Education and Economic Growth	1	500	17
Wright	2010s	1	Becker	Gary	0	7	136	Education and Income Distribution	1	501	17
Wright	2010s	1	Becker	Gary	0	7	155	Education, Economics of	1	504	17
Wright	2010s	1	Becker	Gary	0	7	19	Economic Anthropology	1	489	17
Wright	2010s	1	Becker	Gary	0	7	278	Educational Productivit	1	514	17
Wright	2010s	1	Becker	Howard S.	0	7	539	Emotions, Sociology of	1	537	18
Wright	2010s	1	Becker	Gary	0	7	85	Economics and Crime	1	493	17
Wright	2010s	1	Becker	Gary	0	8	122	Ethnic Intermarriage	1	587	17
Wright	2010s	1	Becker	Howard S.	0	8	59	Ethical Questions in Social and Behavioral Sciences, History of	1	580	18
Wright	2010s	1	Becker	Gary	0	8	729	Families and Households, Formal Demography of	1	643	17
Wright	2010s	1	Becker	Gary	0	8	792	Family Planning: Program Effects	1	646	17
Wright	2010s	1	Becker	Gary	0	8	792	Family Planning: Program Effects	1	646	17
Wright	2010s	1	Becker	Gary	0	8	825	Family Theory: Economics of Childbearing	1	649	17
Wright	2010s	1	Becker	Gary	1	8	825	Family Theory: Economics of Childbearing	0.5	649	17
Wright	2010s	1	Becker	Gary	0	8	825	Family Theory: Economics of Childbearing	1	649	17
Wright	2010s	1	Becker	Gary	0	8	828	Family Theory: Economics of Intergenerational Relations	1	650	17
Wright	2010s	1	Becker	Gary	1	8	828	Family Theory: Economics of Intergenerational Relations	0.5	650	17
Wright	2010s	1	Becker	Gary	0	8	833	Family Theory: Economics of Marriage and Divorce	1	651	17
Wright	2010s	1	Becker	Gary	0	9	25	Fertility Theory	1	665	17
Wright	2010s	1	Becker	Gary	1	9	25	Fertility Theory	0.5	665	17
Wright	2010s	1	Becker	Gary	0	9	45	Fertility Theory: Theory of Life History Evolution	1	666	17
Wright	2010s	1	Becker	Gary	0	9	67	Fertility Transition: Economic Explanations	1	668	17
Wright	2010s	1	Becker	Gary	0	9	67	Fertility Transition: Economic Explanations	1	668	17
Wright	2010s	1	Becker	Gary	0	9	67	Fertility Transition: Economic Explanations	1	668	17
Wright	2010s	1	Becker	Gary	0	9	762	Gender, Economics of	1	723	17
Wright	2010s	1	Becker	Gary	0	9	762	Gender, Economics of	1	723	17
Wright	2010s	1	Becker	Gary	0	9	762	Gender, Economics of	1	723	17
Wright	2010s	1	Becker	Gary	0	9	779	Gender, Time-Use, and Fertility Recovery in Industrialized Countries	1	724	17
Wright	2010s	1	Becker	Gary	0	9	779	Gender, Time-Use, and Fertility Recovery in Industrialized Countries	1	724	17
Wright	2010s	1	Becker	Gary	0	9	89	Fertility Transition: Southeast Asia	1	669	17
Wright	2010s	1	Becker	Gary	2	9	89	Fertility Transition: Southeast Asia	0.333333	669	17
Wright	2010s	1	Becker	Gary	0	9	954	Genetics and Economic Behavior	1	737	17
Wright	2010s	1	Becker	Gary	0	9	98	Fertility Transition: Sub-Saharan Africa	1	670	17
Wright	2010s	1	Becker	Gary	1	9	98	Fertility Transition: Sub-Saharan Africa	0.5	670	17
Wright	2010s	1	Becker	Gary	1	10	619	Health Economics	0.5	790	17
Wright	2010s	1	Becker	Gary	0	10	860	Higher Education Market	1	812	17
Wright	2010s	1	Becker	Gary	0	11	226	Household Economics	1	840	17
Wright	2010s	1	Becker	Gary	0	11	226	Household Economics	1	840	17
Wright	2010s	1	Becker	Gary	2	11	226	Household Economics	0.333333	840	17
Wright	2010s	1	Becker	Gary	1	11	226	Household Economics	0.5	840	17
Wright	2010s	1	Becker	Gary	0	11	226	Household Economics	1	840	17
Wright	2010s	1	Becker	Gary	0	11	226	Household Economics	1	840	17
Wright	2010s	1	Becker	Howard S.	1	11	409	HumaneEnvironment Interactions: Case Studie	0.5	849	18
Wright	2010s	1	Becker	Gary	0	11	892	Inequality Analysis: Overview	1	898	17
Wright	2010s	1	Becker	Howard S.	0	12	356	Interactionism, Symbolic	1	931	18
Wright	2010s	1	Becker	Howard S.	1	12	356	Interactionism, Symbolic	0.5	931	18
Wright	2010s	1	Becker	Howard S.	1	12	356	Interactionism, Symbolic	0.5	931	18
Wright	2010s	1	Becker	Howard S.	0	12	356	Interactionism, Symbolic	1	931	18
Wright	2010s	1	Becker	Gary	0	12	395	Interests in Sociological Analysis	1	938	17
Wright	2010s	1	Becker	Gary	0	12	407	Intergenerational Solidarity	1	940	17
Wright	2010s	1	Becker	Howard S.	0	13	154	Labeling Theory, History of	1	1002	18
Wright	2010s	1	Becker	Howard S.	0	13	154	Labeling Theory, History of	1	1002	18
Wright	2010s	1	Becker	Gary	0	13	453	Law and Economics	1	1028	17
Wright	2010s	1	Becker	Gary	0	13	459	Law and Economics: Empirical Dimensions	1	1029	17
Wright	2010s	1	Becker	Gary	0	13	459	Law and Economics: Empirical Dimensions	1	1029	17
Wright	2010s	1	Becker	Gary	0	13	459	Law and Economics: Empirical Dimensions	1	1029	17
Wright	2010s	1	Becker	Gary	0	13	576	Law: Economics of Its Public Enforcement	1	1044	17
Wright	2010s	1	Becker	Gary	0	13	611	Law: The Socio-Legal Perspective	1	1046	17
Wright	2010s	1	Becker	Howard S.	0	14	568	Markets: Artistic and Cultural	1	1130	18
Wright	2010s	1	Becker	Gary	0	14	609	Marriage and the Dual-Career Family	1	1133	17
Wright	2010s	1	Becker	Gary	0	15	336	Microeconomics, History of	1	1191	17
Wright	2010s	1	Becker	Howard S.	0	15	594	Misdemeanor Offenses	1	1216	18
Wright	2010s	1	Becker	Howard S.	0	15	594	Misdemeanor Offenses	1	1216	18
Wright	2010s	1	Becker	Howard S.	0	15	798	Moral Entrepreneur	1	1239	18
Wright	2010s	1	Becker	Howard S.	0	15	798	Moral Entrepreneur	1	1239	18
Wright	2010s	1	Becker	Howard S.	3	15	84	Medical Education	0.25	1173	18
Wright	2010s	1	Becker	Howard S.	0	16	559	Networks and Cultural Consumption	1	1304	18
Wright	2010s	1	Becker	Gary	0	16	581	Networks in Economics	1	1306	17
Wright	2010s	1	Becker	Gary	1	17	255	Optimal Control Theory	0.5	1346	17
Wright	2010s	1	Becker	Howard S.	0	17	339	Organizational Commitment	1	1354	18
Wright	2010s	1	Becker	Gary	0	17	551	Partnership Formation and Dissolution in Western Societies	1	1379	17
Wright	2010s	1	Becker	Gary	0	17	616	Pay, Compensation, and Performance, Psychology of	1	1383	17
Wright	2010s	1	Becker	Gary	0	17	74	Obesity and Labor Market Performance	1	1334	17
Wright	2010s	1	Becker	Gary	0	17	785	Personality and Economics	1	1406	17
Wright	2010s	1	Becker	Gary	0	17	785	Personality and Economics	1	1406	17
Wright	2010s	1	Becker	Gary	1	17	786	Personality and Economics	0.5	1406	17
Wright	2010s	1	Becker	Gary	0	18	628	Positivism, Sociological	1	1470	17
Wright	2010s	1	Becker	Gary	0	18	746	Poverty: Measurement and Analysis	1	1485	17
Wright	2010s	1	Becker	Gary	0	18	746	Poverty: Measurement and Analysis	1	1485	17
Wright	2010s	1	Becker	Gary	0	18	832	Prejudice and Discrimination	1	1496	17
Wright	2010s	1	Becker	Howard S.	1	19	681	Qualitative Methods, History of	0.5	1578	18
Wright	2010s	1	Becker	Howard S.	0	19	689	Qualitative Research	1	1579	18
Wright	2010s	1	Becker	Howard S.	0	20	491	Reputation	1	1658	18
Wright	2010s	1	Becker	Howard S.	3	20	506	Research and Theory Building in Social Work	0.25	1660	18
Wright	2010s	1	Becker	Howard S.	0	20	87	Reflexivity	1	1614	18
Wright	2010s	1	Becker	Gary	0	21	127	Schooling: Impact on Cognitive and Motivational Development	1	1706	17
Wright	2010s	1	Becker	Gary	1	21	307	Scientific Explanation	0.5	1736	17
Wright	2010s	1	Becker	Gary	0	21	307	Scientific Explanation	1	1736	17
Wright	2010s	1	Becker	Gary	0	22	24	Skills Training: Public Policy Aspects	1	1802	17
Wright	2010s	1	Becker	Gary	0	22	24	Skills Training: Public Policy Aspects	1	1802	17
Wright	2010s	1	Becker	Howard S.	0	22	240	Social Control and Deviance, History of	1	1822	18
Wright	2010s	1	Becker	Gary	0	22	337	Social Inequality in Cultural Consumption Patterns	1	1834	17
Wright	2010s	1	Becker	Howard S.	0	22	353	Social Influence, Sociology of	1	1837	18
Wright	2010s	1	Becker	Howard S.	0	22	687	Social Science Professions and Professionalization	1	1874	18
Wright	2010s	1	Becker	Howard S.	0	22	700	Social Scientists as Experts and Public Intellectuals	1	1879	18
Wright	2010s	1	Becker	Gary	1	22	886	Societies, Types of	0.5	1899	17
Wright	2010s	1	Becker	Gary	0	23	459	Stigler, George Joseph (1911-91)	1	1944	17
Wright	2010s	1	Becker	Howard S.	0	23	641	Subculture, Sociology of	1	1956	18
Wright	2010s	1	Becker	Howard S.	0	23	858	Symbolic Interaction: Methodology	1	1972	18
Wright	2010s	1	Becker	Howard S.	0	23	858	Symbolic Interaction: Methodology	1	1972	18
Wright	2010s	1	Becker	Gary	0	24	372	Time Use and Gender	1	2005	17
Wright	2010s	1	Becker	Gary	0	24	372	Time Use and Gender	1	2005	17
Wright	2010s	1	Becker	Gary	0	24	382	Time Use Research Methods	1	2002	17
Wright	2010s	1	Becker	Gary	0	24	575	Transition to Adulthood	1	2025	17
Wright	2010s	1	Becker	Gary	1	24	709	Twin Studies in Demography	0.5	2037	17
Wright	2010s	1	Becker	Gary	1	24	709	Twin Studies in Demography	0.5	2037	17
Wright	2010s	1	Becker	Howard S.	0	25	183	Visual Methods in the Social Sciences	1	2087	18
Wright	2010s	1	Becker	Howard S.	0	25	196	Visual Sociology	1	2088	18
Wright	2010s	1	Becker	Gary	0	25	250	Vocational Training	1	2094	17
Wright	2010s	1	Becker	Howard S.	0	25	85	Video Cultures: Television	1	2079	18
Wright	2010s	1	Bell	Daniel	0	3	109	Capitalism: The History of the Concept	1	178	19
Wright	2010s	1	Bell	Daniel	0	3	749	Class: History of the Concept	1	222	19
Wright	2010s	1	Bell	Daniel	0	4	316	Communitarianism, Sociology of	1	270	19
Wright	2010s	1	Bell	Daniel	0	4	321	Communitarians	1	271	19
Wright	2010s	1	Bell	Daniel	0	5	174	Crime: Organized	1	347	19
Wright	2010s	1	Bell	Daniel	0	5	78	Counterculture: 1960s and Beyond	1	334	19
Wright	2010s	1	Bell	Daniel	0	6	555	Disposable Youth in America in the Age of Neoliberalism	1	464	19
Wright	2010s	1	Bell	Daniel	0	7	905	Equality of Opportunity	1	570	19
Wright	2010s	1	Bell	Daniel	0	9	323	Forecasting	1	691	19
Wright	2010s	1	Bell	Daniel	0	10	51	Gentrification	1	743	19
Wright	2010s	1	Bell	Daniel	0	11	352	Human Resource Management, Psychology of	1	846	19
Wright	2010s	1	Bell	Daniel	0	11	577	Ideology, Sociology of	1	868	19
Wright	2010s	1	Bell	Daniel	0	11	883	IndustrialeOrganizational Psychology: Science and Practice	1	895	19
Wright	2010s	1	Bell	Daniel	0	12	276	Intellectuals: History of the Concept	1	924	19
Wright	2010s	1	Bell	Daniel	1	12	780	Jacobs, Jane (1916-2006)	0.5	974	19
Wright	2010s	1	Bell	Daniel	0	12	89	Information Society	1	903	19
Wright	2010s	1	Bell	Daniel	0	12	89	Information Society	1	903	19
Wright	2010s	1	Bell	Daniel	0	12	89	Information Society	1	903	19
Wright	2010s	1	Bell	Daniel	0	12	93	Information Society, Geography of	1	904	19
Wright	2010s	1	Bell	Daniel	0	13	110	Knowledge Society, History of	1	997	19
Wright	2010s	1	Bell	Daniel	0	13	110	Knowledge Society, History of	1	997	19
Wright	2010s	1	Bell	Daniel	0	13	110	Knowledge Society, History of	1	997	19
Wright	2010s	1	Bell	Daniel	0	13	816	Legal Traditions of Southeast Asia	1	1066	19
Wright	2010s	1	Bell	Daniel	0	14	746	Mass Society: History of the Concept	1	1150	19
Wright	2010s	1	Bell	Daniel	0	15	17	Media and History	1	1168	19
Wright	2010s	1	Bell	Daniel	0	15	323	Methodology of the History of the Social and Behavioral Sciences	1	1190	19
Wright	2010s	1	Bell	Daniel	0	15	686	Modernity	1	1223	19
Wright	2010s	1	Bell	Daniel	0	15	713	Modernization, Sociological Theories of	1	1228	19
Wright	2010s	1	Bell	Daniel	1	15	713	Modernization, Sociological Theories of	0.5	1228	19
Wright	2010s	1	Bell	Daniel	0	18	313	Policy Knowledge: Universities	1	1438	19
Wright	2010s	1	Bell	Daniel	0	18	416	Political Parties: Extreme Right	1	1449	19
Wright	2010s	1	Bell	Daniel	0	18	669	Postindustrial Societies	1	1474	19
Wright	2010s	1	Bell	Daniel	0	18	669	Postindustrial Societies	1	1474	19
Wright	2010s	1	Bell	Daniel	0	18	669	Postindustrial Societies	1	1474	19
Wright	2010s	1	Bell	Daniel	0	18	669	Postindustrial Societies	1	1474	19
Wright	2010s	1	Bell	Daniel	0	19	109	Professions, Sociology of	1	1523	19
Wright	2010s	1	Bell	Daniel	1	22	400	Social Justice: Historical and Theoretical Considerations	0.5	1842	19
Wright	2010s	1	Bellah	Robert	0	1	600	American and French Revolutions: Impact on the Social Sciences	1	49	20
Wright	2010s	1	Bellah	Robert	0	3	684	Civil Religion	1	212	20
Wright	2010s	1	Bellah	Robert	0	3	684	Civil Religion	1	212	20
Wright	2010s	1	Bellah	Robert	0	3	684	Civil Religion	1	212	20
Wright	2010s	1	Bellah	Robert	4	4	310	Communitarianism	0.2	269	20
Wright	2010s	1	Bellah	Robert	4	4	310	Communitarianism	0.2	269	20
Wright	2010s	1	Bellah	Robert	5	4	316	Communitarianism, Sociology of	0.166667	270	20
Wright	2010s	1	Bellah	Robert	1	6	705	Durkheim, Emile (1858-1917)	0.5	478	20
Wright	2010s	1	Bellah	Robert	0	6	706	Durkheim, Emile (1858-1917)	1	478	20
Wright	2010s	1	Bellah	Robert	0	7	667	Enlightenment: Impact on the Social Sciences	1	547	20
Wright	2010s	1	Bellah	Robert	0	7	667	Enlightenment: Impact on the Social Sciences	1	547	20
Wright	2010s	1	Bellah	Robert	0	7	668	Enlightenment: Impact on the Social Sciences	1	547	20
Wright	2010s	1	Bellah	Robert	4	13	851	Leisure and Cultural Consumption: US Perspective	0.2	1070	20
Wright	2010s	1	Bellah	Robert	4	17	38	Nostalgia, Anthropology of	0.2	1330	20
Wright	2010s	1	Bellah	Robert	0	19	618	Public Sphere: Nineteenth and Twentieth-Century History	1	1571	20
Wright	2010s	1	Bellah	Robert	0	20	316	Religion: Evolution and Development	1	1642	20
Wright	2010s	1	Bellah	Robert	0	20	316	Religion: Evolution and Development	1	1642	20
Wright	2010s	1	Bellah	Robert	0	20	394	Religious Belief, Evolution of	1	1649	20
Wright	2010s	1	Bellah	Robert	0	20	394	Religious Belief, Evolution of	1	1649	20
Wright	2010s	1	Bellah	Robert	0	20	394	Religious Belief, Evolution of	1	1649	20
Wright	2010s	1	Bellah	Robert	1	20	394	Religious Belief, Evolution of	0.5	1649	20
Wright	2010s	1	Bellah	Robert	0	21	382	Secular Religions	1	1744	20
Wright	2010s	1	Bellah	Robert	0	21	393	Secularization: History of the Concept	1	1746	20
Wright	2010s	1	Bellah	Robert	4	22	543	Social Psychology, Sociological	0.2	1864	20
Wright	2010s	1	Bellah	Robert	4	25	35	Values, Anthropology of	0.2	2073	20
Wright	2010s	1	Bendix	Reinhard	0	3	357	Charisma, Social Aspects of	1	195	21
Wright	2010s	1	Bendix	Reinhard	1	4	216	Collins, Randall (1941-)	0.5	256	21
Wright	2010s	1	Bendix	Reinhard	0	8	278	Europe: Sociocultural Overview	1	601	21
Wright	2010s	1	Bendix	Reinhard	0	11	577	Ideology, Sociology of	1	868	21
Wright	2010s	1	Bendix	Reinhard	0	11	871	Industrialization	1	896	21
Wright	2010s	1	Bendix	Reinhard	0	12	184	Institutionalism	1	915	21
Wright	2010s	1	Bendix	Reinhard	0	12	647	Interpretive Methods: Macromethods	1	958	21
Wright	2010s	1	Bendix	Reinhard	0	14	477	Management: General	1	1120	21
Wright	2010s	1	Bendix	Reinhard	0	15	695	Modernity: History of the Concept	1	1225	21
Wright	2010s	1	Bendix	Reinhard	1	22	344	Social Inequality in History (Stratification and Classes)	0.5	1835	21
Wright	2010s	1	Bendix	Reinhard	1	22	429	Social Mobility, History of	0.5	1847	21
Wright	2010s	1	Benedict	Ruth	0	1	954	Area Studies, History of	1	79	22
Wright	2010s	1	Benedict	Ruth	0	5	387	Cultural Critique, Anthropological	1	368	22
Wright	2010s	1	Benedict	Ruth	0	5	486	Cultural Relativism, Anthropology of	1	378	22
Wright	2010s	1	Benedict	Ruth	0	5	588	Culture: Contemporary Views	1	395	22
Wright	2010s	1	Benedict	Ruth	0	6	594	Diversity and Disagreement in Ethics: Philosophical Implications	1	466	22
Wright	2010s	1	Benedict	Ruth	0	8	813	Family: The Anthropology of the Concept and Its History	1	656	22
Wright	2010s	1	Benedict	Ruth	0	12	797	Japan: Sociocultural Aspects	1	976	22
Wright	2010s	1	Benedict	Ruth	0	16	236	National Character	1	1277	22
Wright	2010s	1	Benedict	Ruth	0	16	236	National Character	1	1277	22
Wright	2010s	1	Benedict	Ruth	0	16	239	National Character, History of	1	1278	22
Wright	2010s	1	Benedict	Ruth	0	17	351	Organizational Culture, Anthropology of	1	1356	22
Wright	2010s	1	Benedict	Ruth	0	18	717	Potlatch in Anthropology	1	1480	22
Wright	2010s	1	Benedict	Ruth	0	19	596	Public Reason	1	1568	22
Wright	2010s	1	Benedict	Ruth	0	21	443	Self in Culture: Early Development	1	1752	22
Wright	2010s	1	Benedict	Ruth	0	25	35	Values, Anthropology of	1	2073	22
Wright	2010s	1	Benedict	Ruth	0	25	35	Values, Anthropology of	1	2073	22
Wright	2010s	1	Benhabib	Seyla	0	2	113	Asylum Seekers	1	94	23
Wright	2010s	1	Benhabib	Seyla	0	2	648	Biography: Historical	1	146	23
Wright	2010s	1	Benhabib	Seyla	0	3	60	Butler, Judith (1956-)	1	173	23
Wright	2010s	1	Benhabib	Seyla	0	3	641	Citizenship, Anthropology of	1	207	23
Wright	2010s	1	Benhabib	Seyla	0	3	648	Citizenship, Historical Development of	1	208	23
Wright	2010s	1	Benhabib	Seyla	0	3	653	Citizenship: Political	1	210	23
Wright	2010s	1	Benhabib	Seyla	0	5	302	Critical Theory	1	358	23
Wright	2010s	1	Benhabib	Seyla	0	5	309	Critical Theory: Contemporary	1	359	23
Wright	2010s	1	Benhabib	Seyla	0	5	309	Critical Theory: Contemporary	1	359	23
Wright	2010s	1	Benhabib	Seyla	0	6	95	Democratic Theory	1	431	23
Wright	2010s	1	Benhabib	Seyla	0	9	386	Frankfurt School: Institute for Social Research	1	694	23
Wright	2010s	1	Benhabib	Seyla	3	9	793	Gender: Gendering of Categories	0.25	725	23
Wright	2010s	1	Benhabib	Seyla	0	10	473	Habermas, Jürgen (1929-)	1	780	23
Wright	2010s	1	Benhabib	Seyla	0	10	473	Habermas, Jürgen (1929-)	1	780	23
Wright	2010s	1	Benhabib	Seyla	0	10	473	Habermas, Jürgen (1929-)	1	780	23
Wright	2010s	1	Benhabib	Seyla	0	10	473	Habermas, Jürgen (1929-)	1	780	23
Wright	2010s	1	Benhabib	Seyla	0	18	485	Political Theory, History of	1	1458	23
Wright	2010s	1	Benhabib	Seyla	0	20	405	Religious Nationalism and the Secular State	1	1651	23
Wright	2010s	1	Benhabib	Seyla	0	22	891	Society and People: History of the Concept	1	1900	23
Wright	2010s	1	Benhabib	Seyla	0	24	594	Transnational Citizenship	1	2027	23
Wright	2010s	1	Berelson	Bernard	2	2	192	Attitudes, Political and Civic Culture	0.333333	101	24
Wright	2010s	1	Berelson	Bernard	2	2	195	Attitudes, Political and Public Opinion	0.333333	102	24
Wright	2010s	1	Berelson	Bernard	2	4	293	Communication, Twostep Flow of	0.333333	266	24
Wright	2010s	1	Berelson	Bernard	2	9	621	Gatekeepers in Social Science	0.333333	713	24
Wright	2010s	1	Berelson	Bernard	2	11	560	Ideological Constraint: History and Current Status of the Concept	0.333333	866	24
Wright	2010s	1	Berelson	Bernard	2	13	640	Lazarsfeld, Paul Felix (1901-76)	0.333333	1050	24
Wright	2010s	1	Berelson	Bernard	2	13	640	Lazarsfeld, Paul Felix (1901-76)	0.333333	1050	24
Wright	2010s	1	Berelson	Bernard	2	14	717	Mass Media and Politics	0.333333	1146	24
Wright	2010s	1	Berelson	Bernard	2	14	718	Mass Media and Politics	0.333333	1146	24
Wright	2010s	1	Berelson	Bernard	2	16	531	Network Analysis, History of	0.333333	1302	24
Wright	2010s	1	Berelson	Bernard	2	18	334	Political Advertising	0.333333	1441	24
Wright	2010s	1	Berelson	Bernard	2	18	464	Political Science and Polling	0.333333	1455	24
Wright	2010s	1	Berelson	Bernard	2	18	464	Political Science and Polling	0.333333	1455	24
Wright	2010s	1	Berelson	Bernard	2	18	478	Political Sociology	0.333333	1457	24
Wright	2010s	1	Berelson	Bernard	2	20	75	Reference Group, History of	0.333333	1612	24
Wright	2010s	1	Berelson	Bernard	2	20	75	Reference Group, History of	0.333333	1612	24
Wright	2010s	1	Berelson	Bernard	2	22	347	Social Influence, Social Psychology of	0.333333	1836	24
Wright	2010s	1	Berelson	Bernard	2	22	587	Social Science and the Media	0.333333	1877	24
Wright	2010s	1	Berelson	Bernard	0	22	687	Social Science Professions and Professionalization	1	1874	24
Wright	2010s	1	Berelson	Bernard	2	25	307	Voting, Sociology of	0.333333	2098	24
Wright	2010s	1	Berelson	Bernard	2	25	308	Voting, Sociology of	0.333333	2098	24
Wright	2010s	0	Berger	Morroe	0	0	0	0	0	1	25
Wright	2010s	1	Berger	Peter Ludwig	1	1	xxviii	Introduction	0.5	965	26
Wright	2010s	1	Berger	Peter Ludwig	1	3	544	Christianity in the English-Speaking West	0.5	203	26
Wright	2010s	1	Berger	Peter Ludwig	1	3	616	Citizen Journalism	0.5	206	26
Wright	2010s	1	Berger	Peter Ludwig	1	4	728	Constructivism and Constructionism: Methodology	0.5	309	26
Wright	2010s	1	Berger	Peter Ludwig	1	5	249	Critical Criminology	0.5	351	26
Wright	2010s	1	Berger	Peter Ludwig	2	5	452	Cultural Participation, Trends in	0.333333	374	26
Wright	2010s	1	Berger	Peter Ludwig	1	5	534	Culture and Economic Development	0.5	385	26
Wright	2010s	1	Berger	Peter Ludwig	1	5	555	Culture and Institutional Logics	0.5	387	26
Wright	2010s	1	Berger	Peter Ludwig	0	5	555	Culture and Institutional Logics	1	387	26
Wright	2010s	1	Berger	Peter Ludwig	1	5	580	Culture, Cognition and Embodiment	0.5	391	26
Wright	2010s	1	Berger	Peter Ludwig	0	5	869	Death and Dying, Sociology of	1	410	26
Wright	2010s	1	Berger	Peter Ludwig	1	6	649	Dramaturgical Analysis	0.5	472	26
Wright	2010s	1	Berger	Peter Ludwig	1	7	295	Educational Sociology	0.5	516	26
Wright	2010s	1	Berger	Peter Ludwig	1	10	232	Globalization and World Culture	0.5	757	26
Wright	2010s	1	Berger	Peter Ludwig	1	10	439	Groups, Sociology of	0.5	777	26
Wright	2010s	1	Berger	Peter Ludwig	1	10	478	Habit: History of the Concept	0.5	781	26
Wright	2010s	1	Berger	Peter Ludwig	1	10	788	Hermeneutics, History of	0.5	803	26
Wright	2010s	1	Berger	Peter Ludwig	0	11	419	Humor, Anthropology of	1	850	26
Wright	2010s	1	Berger	Peter Ludwig	1	11	437	Huntington Samuel P. (1927-2008)	0.5	852	26
Wright	2010s	1	Berger	Peter Ludwig	1	11	583	Ignorance, History of Concept	0.5	869	26
Wright	2010s	1	Berger	Peter Ludwig	1	12	189	Institutionalism and Neo-institutionalism: History of the Concepts	0.5	916	26
Wright	2010s	1	Berger	Peter Ludwig	1	12	195	Institutions	0.5	917	26
Wright	2010s	1	Berger	Peter Ludwig	1	12	247	Integration, Social	0.5	921	26
Wright	2010s	1	Berger	Peter Ludwig	1	13	117	Knowledge, Sociology of	0.5	1000	26
Wright	2010s	1	Berger	Peter Ludwig	1	14	499	Mannheim, Karl (1893-1947)	0.5	1124	26
Wright	2010s	1	Berger	Peter Ludwig	1	14	654	Marxism in Contemporary Sociology	0.5	1138	26
Wright	2010s	1	Berger	Peter Ludwig	0	15	713	Modernization, Sociological Theories of	1	1228	26
Wright	2010s	1	Berger	Peter Ludwig	1	16	768	New Institutionalism in the Analysis of Complex Organizations	0.5	1315	26
Wright	2010s	1	Berger	Peter Ludwig	1	17	395	Organizations and Culture	0.5	1363	26
Wright	2010s	1	Berger	Peter Ludwig	1	17	403	Organizations and the Law	0.5	1364	26
Wright	2010s	1	Berger	Peter Ludwig	0	18	15	Phenomenology in Sociology	1	1414	26
Wright	2010s	1	Berger	Peter Ludwig	1	18	15	Phenomenology in Sociology	0.5	1414	26
Wright	2010s	1	Berger	Peter Ludwig	0	18	15	Phenomenology in Sociology	1	1414	26
Wright	2010s	1	Berger	Peter Ludwig	1	18	15	Phenomenology in Sociology	0.5	1414	26
Wright	2010s	1	Berger	Peter Ludwig	1	18	15	Phenomenology in Sociology	0.5	1414	26
Wright	2010s	1	Berger	Peter Ludwig	0	19	199	Prophetism	1	1534	26
Wright	2010s	1	Berger	Peter Ludwig	1	19	494	Psychotherapy and Hermeneutics	0.5	1559	26
Wright	2010s	1	Berger	Peter Ludwig	1	20	205	Reification: History of the Concept	0.5	1624	26
Wright	2010s	1	Berger	Peter Ludwig	1	20	205	Reification: History of the Concept	0.5	1624	26
Wright	2010s	1	Berger	Peter Ludwig	1	20	262	Religion and Economic Life	0.5	1633	26
Wright	2010s	1	Berger	Peter Ludwig	0	20	347	Religion, Phenomenology of	1	1640	26
Wright	2010s	1	Berger	Peter Ludwig	0	20	347	Religion, Phenomenology of	1	1640	26
Wright	2010s	1	Berger	Peter Ludwig	0	20	380	Religiosity	1	1647	26
Wright	2010s	1	Berger	Peter Ludwig	1	21	149	Schütz, Alfred (1899-1959)	0.5	1710	26
Wright	2010s	1	Berger	Peter Ludwig	0	21	175	Science and Religion	1	1717	26
Wright	2010s	1	Berger	Peter Ludwig	1	21	311	Scientific Knowledge, Sociology of	0.5	1737	26
Wright	2010s	1	Berger	Peter Ludwig	0	21	311	Scientific Knowledge, Sociology of	1	1737	26
Wright	2010s	1	Berger	Peter Ludwig	0	21	387	Secularization	1	1745	26
Wright	2010s	1	Berger	Peter Ludwig	0	21	393	Secularization: History of the Concept	1	1746	26
Wright	2010s	1	Berger	Peter Ludwig	0	21	393	Secularization: History of the Concept	1	1746	26
Wright	2010s	1	Berger	Peter Ludwig	1	21	851	Sexuality, Theories of	0.5	1790	26
Wright	2010s	1	Berger	Peter Ludwig	1	22	226	Social Constructionism	0.5	1820	26
Wright	2010s	1	Berger	Peter Ludwig	1	22	543	Social Psychology, Sociological	0.5	1864	26
Wright	2010s	1	Berger	Peter Ludwig	1	22	725	Social Structure: History of the Concept	0.5	1883	26
Wright	2010s	1	Berger	Peter Ludwig	1	22	819	Social Work Theory	0.5	1887	26
Wright	2010s	1	Berger	Peter Ludwig	1	24	139	Technology, Social Construction of	0.5	1988	26
Wright	2010s	1	Berger	Peter Ludwig	1	24	457	Totemism	0.5	2013	26
Wright	2010s	0	Bernard	Jessie	0	0	0	0	0	1	27
Wright	2010s	1	Blau	Peter M.	1	2	911	Bureaucracy and Bureaucratization	0.5	166	28
Wright	2010s	1	Blau	Peter M.	1	3	749	Class: History of the Concept	0.5	222	28
Wright	2010s	1	Blau	Peter M.	0	4	866	Cooperation: Sociological Aspects	1	324	28
Wright	2010s	1	Blau	Peter M.	1	7	614	Endogeneity: Methodology	0.5	542	28
Wright	2010s	1	Blau	Peter M.	0	8	487	Exchange: Social	1	620	28
Wright	2010s	1	Blau	Peter M.	1	9	366	Formal Methods of Cultural Analysis	0.5	693	28
Wright	2010s	1	Blau	Peter M.	0	10	439	Groups, Sociology of	1	777	28
Wright	2010s	1	Blau	Peter M.	0	10	764	Helping Intergroup Relations	1	801	28
Wright	2010s	1	Blau	Peter M.	0	10	848	Higher Education Management	1	811	28
Wright	2010s	1	Blau	Peter M.	0	10	869	Higher Education Research	1	813	28
Wright	2010s	1	Blau	Peter M.	1	11	167	Homicide	0.5	833	28
Wright	2010s	1	Blau	Peter M.	0	11	583	Ignorance, History of Concept	1	869	28
Wright	2010s	1	Blau	Peter M.	0	11	892	Inequality Analysis: Overview	1	898	28
Wright	2010s	1	Blau	Peter M.	0	13	828	Legitimacy, Sociology of	1	1068	28
Wright	2010s	1	Blau	Peter M.	0	14	420	Macrosociology-Microsociology	1	1114	28
Wright	2010s	1	Blau	Peter M.	0	14	420	Macrosociology-Microsociology	1	1114	28
Wright	2010s	1	Blau	Peter M.	0	14	420	Macrosociology-Microsociology	1	1114	28
Wright	2010s	1	Blau	Peter M.	0	14	420	Macrosociology-Microsociology	1	1114	28
Wright	2010s	1	Blau	Peter M.	1	15	645	Mobility, Social	0.5	1220	28
Wright	2010s	1	Blau	Peter M.	0	17	321	Organizational Citizenship Behavior	1	1351	28
Wright	2010s	1	Blau	Peter M.	0	17	419	Organizations, Sociology of	1	1365	28
Wright	2010s	1	Blau	Peter M.	0	17	419	Organizations, Sociology of	1	1365	28
Wright	2010s	1	Blau	Peter M.	0	19	370	Psychological Contracts	1	1550	28
Wright	2010s	1	Blau	Peter M.	1	19	55	Problem Selection in the Social Sciences: Methodology	0.5	1518	28
Wright	2010s	1	Blau	Peter M.	0	19	55	Problem Selection in the Social Sciences: Methodology	1	1518	28
Wright	2010s	1	Blau	Peter M.	0	20	75	Reference Group, History of	1	1612	28
Wright	2010s	1	Blau	Peter M.	0	20	75	Reference Group, History of	1	1612	28
Wright	2010s	1	Blau	Peter M.	0	20	892	Sanctions in Political Science	1	1696	28
Wright	2010s	1	Blau	Peter M.	0	22	476	Social Networks	1	1855	28
Wright	2010s	1	Blau	Peter M.	0	22	543	Social Psychology, Sociological	1	1864	28
Wright	2010s	1	Blau	Peter M.	0	22	726	Social Structure: History of the Concept	1	1883	28
Wright	2010s	1	Blau	Peter M.	0	22	886	Societies, Types of	1	1899	28
Wright	2010s	1	Blau	Peter M.	0	22	886	Societies, Types of	1	1899	28
Wright	2010s	1	Blau	Peter M.	0	22	963	Sociological Theory	1	1905	28
Wright	2010s	1	Blau	Peter M.	0	22	983	Sociology and the New Institutionalism	1	1908	28
Wright	2010s	1	Blau	Peter M.	0	23	707	Supervision, Abusive	1	1962	28
Wright	2010s	1	Bloch	Marc Léopold Benjamin	0	1	11	Absolutism	1	3	29
Wright	2010s	1	Bloch	Marc Léopold Benjamin	0	1	712	Annales School	1	56	29
Wright	2010s	1	Bloch	Marc Léopold Benjamin	0	4	410	Comparative History	1	282	29
Wright	2010s	1	Bloch	Marc Léopold Benjamin	0	9	115	Feudalism	1	676	29
Wright	2010s	1	Bloch	Marc Léopold Benjamin	0	15	352	Middle Ages, The	1	1192	29
Wright	2010s	1	Bloch	Marc Léopold Benjamin	0	17	674	Peasants and Rural Societies in History (Agricultural History)	1	1387	29
Wright	2010s	1	Bloch	Marc Léopold Benjamin	0	19	195	Property Rights, History of	1	1531	29
Wright	2010s	1	Bloch	Marc Léopold Benjamin	0	25	673	Work, History of	1	2133	29
Wright	2010s	1	Blossfeld	Hans-Peter	0	2	106	Assortative Mating in the Marriage Market	1	93	30
Wright	2010s	1	Blossfeld	Hans-Peter	1	8	309	Event History Analysis: Applications	0.5	605	30
Wright	2010s	1	Blossfeld	Hans-Peter	2	8	309	Event History Analysis: Applications	0.333333	605	30
Wright	2010s	1	Blossfeld	Hans-Peter	0	8	309	Event History Analysis: Applications	1	605	30
Wright	2010s	1	Blossfeld	Hans-Peter	2	8	309	Event History Analysis: Applications	0.333333	605	30
Wright	2010s	1	Blossfeld	Hans-Peter	1	8	318	Event History Analysis in Continuous Time	0.5	604	30
Wright	2010s	1	Blossfeld	Hans-Peter	0	8	820	Family Theory: Competing Perspectives in Social Demography	1	648	30
Wright	2010s	1	Blossfeld	Hans-Peter	1	9	25	Fertility Theory	0.5	665	30
Wright	2010s	1	Blossfeld	Hans-Peter	1	9	26	Fertility Theory	0.5	665	30
Wright	2010s	1	Blossfeld	Hans-Peter	1	11	238	Housing and Cities	0.5	841	30
Wright	2010s	1	Blossfeld	Hans-Peter	1	14	234	Linked Lives	0.5	1099	30
Wright	2010s	1	Blossfeld	Hans-Peter	1	14	234	Linked Lives	0.5	1099	30
Wright	2010s	1	Blossfeld	Hans-Peter	2	14	58	Life Course and Event History Analysis	0.333333	1082	30
Wright	2010s	1	Blossfeld	Hans-Peter	0	14	58	Life Course and Event History Analysis	1	1082	30
Wright	2010s	1	Blossfeld	Hans-Peter	0	14	58	Life Course and Event History Analysis	1	1082	30
Wright	2010s	1	Blossfeld	Hans-Peter	1	14	58	Life Course and Event History Analysis	0.5	1082	30
Wright	2010s	1	Blossfeld	Hans-Peter	2	14	58	Life Course and Event History Analysis	0.333333	1082	30
Wright	2010s	1	Blossfeld	Hans-Peter	2	14	58	Life Course and Event History Analysis	0.333333	1082	30
Wright	2010s	1	Blossfeld	Hans-Peter	1	14	58	Life Course and Event History Analysis	0.5	1082	30
Wright	2010s	1	Blossfeld	Hans-Peter	1	14	58	Life Course and Event History Analysis	0.5	1082	30
Wright	2010s	1	Blossfeld	Hans-Peter	3	14	58	Life Course and Event History Analysis	0.25	1082	30
Wright	2010s	1	Blossfeld	Hans-Peter	1	14	58	Life Course and Event History Analysis	0.5	1082	30
Wright	2010s	1	Blossfeld	Hans-Peter	5	14	58	Life Course and Event History Analysis	0.166667	1082	30
Wright	2010s	1	Blossfeld	Hans-Peter	0	14	58	Life Course and Event History Analysis	1	1082	30
Wright	2010s	1	Blossfeld	Hans-Peter	1	14	58	Life Course and Event History Analysis	0.5	1082	30
Wright	2010s	1	Blossfeld	Hans-Peter	1	14	58	Life Course and Event History Analysis	0.5	1082	30
Wright	2010s	1	Blossfeld	Hans-Peter	0	14	83	Life Course: Sociological Aspects	1	1084	30
Wright	2010s	1	Blossfeld	Hans-Peter	1	15	646	Mobility, Social	0.5	1220	30
Wright	2010s	1	Blossfeld	Hans-Peter	1	19	724	Quantitative Cross-national Research Methods	0.5	1583	30
Wright	2010s	1	Blossfeld	Hans-Peter	2	20	596	Retirement and Encore Adulthood: The New Later Life Course	0.333333	1666	30
Wright	2010s	1	Blossfeld	Hans-Peter	2	22	155	Social and Economic Change: Psychological Challenges for Individuals	0.333333	1890	30
Wright	2010s	1	Blossfeld	Hans-Peter	2	22	330	Social Inequality and Schooling	0.333333	1833	30
Wright	2010s	1	Blossfeld	Hans-Peter	1	23	775	Survival Analysis: Introduction	0.5	1967	30
Wright	2010s	1	Blossfeld	Hans-Peter	5	24	575	Transition to Adulthood	0.166667	2025	30
Wright	2010s	1	Blossfeld	Hans-Peter	3	24	575	Transition to Adulthood	0.25	2025	30
Wright	2010s	1	Blumer	Herbert	0	1	78	Action, Theories of Social	1	9	31
Wright	2010s	1	Blumer	Herbert	0	3	705	Civil Society and the Public Sphere: History of the Concep	1	215	31
Wright	2010s	1	Blumer	Herbert	0	4	162	Collective Behavior, Sociology of	1	248	31
Wright	2010s	1	Blumer	Herbert	0	6	22	Definition of the situation: History of the Concept	1	420	31
Wright	2010s	1	Blumer	Herbert	0	7	564	Empirical Social Research, History of	1	538	31
Wright	2010s	1	Blumer	Herbert	0	8	839	Fashion, Sociology of	1	657	31
Wright	2010s	1	Blumer	Herbert	0	8	839	Fashion, Sociology of	1	657	31
Wright	2010s	1	Blumer	Herbert	0	9	542	Functionalism, History of	1	705	31
Wright	2010s	1	Blumer	Herbert	0	10	21	Genocide: Social and Economic Aspects	1	742	31
Wright	2010s	1	Blumer	Herbert	0	10	407	Grounded Theory: Methodology and Theory Construction	1	774	31
Wright	2010s	1	Blumer	Herbert	0	10	561	Hazing in Fraternities and Sororities	1	788	31
Wright	2010s	1	Blumer	Herbert	0	11	723	Imprisonment: Sociological Aspects	1	881	31
Wright	2010s	1	Blumer	Herbert	0	12	247	Integration, Social	1	921	31
Wright	2010s	1	Blumer	Herbert	0	12	356	Interactionism, Symbolic	1	931	31
Wright	2010s	1	Blumer	Herbert	0	12	356	Interactionism, Symbolic	1	931	31
Wright	2010s	1	Blumer	Herbert	0	12	356	Interactionism, Symbolic	1	931	31
Wright	2010s	1	Blumer	Herbert	0	14	420	Macrosociology-Microsociology	1	1114	31
Wright	2010s	1	Blumer	Herbert	0	14	836	Mead, George Herbert (1863-1931)	1	1155	31
Wright	2010s	1	Blumer	Herbert	0	18	259	Police Use of Force	1	1432	31
Wright	2010s	1	Blumer	Herbert	0	18	464	Political Science and Polling	1	1455	31
Wright	2010s	1	Blumer	Herbert	0	18	810	Pragmatist Social Thought, History of	1	1494	31
Wright	2010s	1	Blumer	Herbert	0	19	836	Race Identity	1	1590	31
Wright	2010s	1	Blumer	Herbert	0	19	862	Racism, Sociology of	1	1598	31
Wright	2010s	1	Blumer	Herbert	0	20	506	Research and Theory Building in Social Work	1	1660	31
Wright	2010s	1	Blumer	Herbert	0	21	453	Self: Philosophical Aspects	1	1763	31
Wright	2010s	1	Blumer	Herbert	0	22	268	Social Ecology: The Chicago School	1	1826	31
Wright	2010s	1	Blumer	Herbert	0	22	452	Social Movements: A Social Psychological Perspective	1	1851	31
Wright	2010s	1	Blumer	Herbert	0	22	543	Social Psychology, Sociological	1	1864	31
Wright	2010s	1	Blumer	Herbert	0	23	438	Status and Role: Structural Aspects	1	1941	31
Wright	2010s	1	Blumer	Herbert	0	23	531	Strauss, Anselm (1916-96)	1	1948	31
Wright	2010s	1	Blumer	Herbert	0	23	854	Symbolic Boundaries	1	1971	31
Wright	2010s	1	Blumer	Herbert	0	23	858	Symbolic Interaction: Methodology	1	1972	31
Wright	2010s	1	Blumer	Herbert	0	23	858	Symbolic Interaction: Methodology	1	1972	31
Wright	2010s	1	Boas	Franz	0	2	19	Art, Anthropological Aspects of	1	88	32
Wright	2010s	1	Boas	Franz	0	5	387	Cultural Critique, Anthropological	1	368	32
Wright	2010s	1	Boas	Franz	0	5	487	Cultural Relativism, Anthropology of	1	378	32
Wright	2010s	1	Boas	Franz	0	5	487	Cultural Relativism, Anthropology of	1	378	32
Wright	2010s	1	Boas	Franz	0	6	405	Diffusion: Anthropological Aspects	1	453	32
Wright	2010s	1	Boas	Franz	0	6	57	Deixis	1	425	32
Wright	2010s	1	Boas	Franz	0	8	173	Ethnocentrism and Prejudice: History of the Concepts	1	593	32
Wright	2010s	1	Boas	Franz	0	8	202	Ethnology	1	596	32
Wright	2010s	1	Boas	Franz	0	8	355	Evidentials in Linguistics	1	609	32
Wright	2010s	1	Boas	Franz	0	8	355	Evidentials in Linguistics	1	609	32
Wright	2010s	1	Boas	Franz	0	8	481	Exchange in Anthropology	1	619	32
Wright	2010s	1	Boas	Franz	0	14	174	Linguistic Anthropology	1	1091	32
Wright	2010s	1	Boas	Franz	0	14	229	Linguistics: Overview	1	1098	32
Wright	2010s	1	Boas	Franz	0	14	770	Materiality and Culture	1	1151	32
Wright	2010s	1	Boas	Franz	0	15	431	Migration: Cultural Aspects	1	1201	32
Wright	2010s	1	Boas	Franz	0	15	488	Militaries and Militarization, Anthropology of	1	1203	32
Wright	2010s	1	Boas	Franz	0	16	186	Names and Naming	1	1268	32
Wright	2010s	1	Boas	Franz	0	20	491	Reputation	1	1658	32
Wright	2010s	1	Boas	Franz	0	21	620	Senses, Anthropology of the	1	1769	32
Wright	2010s	1	Boas	Franz	5	23	5	Solidarity: History of the Concept	0.166667	1913	32
Wright	2010s	1	Boas	Franz	0	24	507	Tradition, Anthropology of	1	2020	32
Wright	2010s	1	Boas	Franz	0	24	657	Trickster Ethnography	1	2031	32
Wright	2010s	1	Boas	Franz	0	25	668	Work, Anthropology of	1	2132	32
Wright	2010s	1	Boltanski	Luc	1	1	52	Academic Research and Employment: Recent Changes in Europe and the United States	0.5	6	33
Wright	2010s	1	Boltanski	Luc	3	2	783	Bourdieu, Pierre (1930-2002)	0.25	156	33
Wright	2010s	1	Boltanski	Luc	1	3	109	Capitalism: The History of the Concept	0.5	178	33
Wright	2010s	1	Boltanski	Luc	1	5	526	Culture and Actor Network Theory	0.5	384	33
Wright	2010s	1	Boltanski	Luc	1	5	540	Culture and Economy	0.5	386	33
Wright	2010s	1	Boltanski	Luc	1	5	555	Culture and Institutional Logics	0.5	387	33
Wright	2010s	1	Boltanski	Luc	1	5	620	Culture, Sociology of	0.5	394	33
Wright	2010s	1	Boltanski	Luc	1	5	620	Culture, Sociology of	0.5	394	33
Wright	2010s	1	Boltanski	Luc	0	14	477	Management: General	1	1120	33
Wright	2010s	1	Boltanski	Luc	1	16	768	New Institutionalism in the Analysis of Complex Organizations	0.5	1315	33
Wright	2010s	1	Boltanski	Luc	1	17	395	Organizations and Culture	0.5	1363	33
Wright	2010s	1	Boltanski	Luc	0	17	653	Peace Processes	1	1386	33
Wright	2010s	1	Boltanski	Luc	0	19	109	Professions, Sociology of	1	1523	33
Wright	2010s	1	Boltanski	Luc	0	22	203	Social Classification	1	1817	33
Wright	2010s	1	Boltanski	Luc	1	25	678	Work, Labor: History of the Concept	0.5	2134	33
Wright	2010s	1	Boltanski	Luc	1	25	678	Work, Labor: History of the Concept	0.5	2134	33
Wright	2010s	1	Boserup	Ester	0	6	645	Dowries and Other Marital Transfers	1	471	34
Wright	2010s	1	Boserup	Ester	0	8	792	Family Planning: Program Effects	1	646	34
Wright	2010s	1	Boserup	Ester	0	9	67	Fertility Transition: Economic Explanations	1	668	34
Wright	2010s	1	Boserup	Ester	0	11	408	HumaneEnvironment Interactions: Case Studie	1	849	34
Wright	2010s	1	Boserup	Ester	0	12	332	Intelligence in Cultural, Social and Educational Context	1	925	34
Wright	2010s	1	Boserup	Ester	0	13	223	Land Change: The Merger of Land Cover and Land use Dynamics	1	1009	34
Wright	2010s	1	Boserup	Ester	0	13	243	Land-Use Indicators	1	1011	34
Wright	2010s	1	Boserup	Ester	0	17	674	Peasants and Rural Societies in History (Agricultural History)	1	1387	34
Wright	2010s	1	Boserup	Ester	0	18	570	Population Dynamics: Mathematic Models of Population, Development, and Natural Resources	1	1466	34
Wright	2010s	1	Boserup	Ester	0	22	261	Social Ecology	1	1825	34
Wright	2010s	1	Boserup	Ester	0	22	261	Social Ecology	1	1825	34
Wright	2010s	1	Bottomore	Thomas Burton	0	3	109	Capitalism: The History of the Concept	1	178	35
Wright	2010s	1	Bottomore	Thomas Burton	0	3	712	Civil Society, Concept and History of	1	216	35
Wright	2010s	1	Bottomore	Thomas Burton	0	3	743	Class Consciousness	1	221	35
Wright	2010s	1	Bottomore	Thomas Burton	0	5	102	Counter-Insurgencies and the Social Sciences	1	333	35
Wright	2010s	1	Bottomore	Thomas Burton	1	6	246	Determinism: Social and Economic	0.5	441	35
Wright	2010s	1	Bottomore	Thomas Burton	0	7	389	Elites, Anthropology of	1	523	35
Wright	2010s	1	Bottomore	Thomas Burton	0	7	394	Elites: History of the Concept	1	524	35
Wright	2010s	1	Bottomore	Thomas Burton	0	9	386	Frankfurt School: Institute for Social Research	1	694	35
Wright	2010s	1	Bottomore	Thomas Burton	0	13	856	Leisure, Sociology of	1	1071	35
Wright	2010s	1	Bottomore	Thomas Burton	1	14	477	Management: General	0.5	1120	35
Wright	2010s	1	Bottomore	Thomas Burton	0	14	654	Marxism in Contemporary Sociology	1	1138	35
Wright	2010s	1	Bottomore	Thomas Burton	1	15	323	Methodology of the History of the Social and Behavioral Sciences	0.5	1190	35
Wright	2010s	1	Bottomore	Thomas Burton	1	16	245	National Liberation Movements	0.5	1279	35
Wright	2010s	1	Bottomore	Thomas Burton	0	22	711	Social Stratification	1	1881	35
Wright	2010s	1	Bottomore	Thomas Burton	0	22	835	Socialism	1	1892	35
Wright	2010s	1	Bottomore	Thomas Burton	1	22	843	Socialism: Historical Aspects	0.5	1893	35
Wright	2010s	1	Bottomore	Thomas Burton	1	22	972	Sociological Traditions	0.5	1906	35
Wright	2010s	1	Boudon	Raymond	0	1	716	Anomie	1	57	36
Wright	2010s	1	Boudon	Raymond	0	1	716	Anomie	1	57	36
Wright	2010s	1	Boudon	Raymond	0	1	78	Action, Theories of Social	1	9	36
Wright	2010s	1	Boudon	Raymond	0	1	78	Action, Theories of Social	1	9	36
Wright	2010s	1	Boudon	Raymond	0	1	78	Action, Theories of Social	1	9	36
Wright	2010s	1	Boudon	Raymond	0	4	167	Collective Beliefs, Sociological Explanation of	1	249	36
Wright	2010s	1	Boudon	Raymond	0	4	167	Collective Beliefs, Sociological Explanation of	1	249	36
Wright	2010s	1	Boudon	Raymond	0	4	167	Collective Beliefs, Sociological Explanation of	1	249	36
Wright	2010s	1	Boudon	Raymond	0	4	167	Collective Beliefs, Sociological Explanation of	1	249	36
Wright	2010s	1	Boudon	Raymond	0	4	167	Collective Beliefs, Sociological Explanation of	1	249	36
Wright	2010s	1	Boudon	Raymond	0	4	167	Collective Beliefs, Sociological Explanation of	1	249	36
Wright	2010s	1	Boudon	Raymond	0	4	648	Conformity: Sociological Aspects	1	303	36
Wright	2010s	1	Boudon	Raymond	0	6	217	Deprivation: Relative	1	437	36
Wright	2010s	1	Boudon	Raymond	0	6	705	Durkheim, Emile (1858-1917)	1	478	36
Wright	2010s	1	Boudon	Raymond	0	10	284	Goldthorpe, John H. (1935-)	1	765	36
Wright	2010s	1	Boudon	Raymond	0	10	284	Goldthorpe, John H. (1935-)	1	765	36
Wright	2010s	1	Boudon	Raymond	1	11	546	Identity Movements	0.5	861	36
Wright	2010s	1	Boudon	Raymond	0	11	546	Identity Movements	1	861	36
Wright	2010s	1	Boudon	Raymond	0	11	577	Ideology, Sociology of	1	868	36
Wright	2010s	1	Boudon	Raymond	0	11	577	Ideology, Sociology of	1	868	36
Wright	2010s	1	Boudon	Raymond	0	12	195	Institutions	1	917	36
Wright	2010s	1	Boudon	Raymond	0	12	395	Interests in Sociological Analysis	1	938	36
Wright	2010s	1	Boudon	Raymond	0	14	420	Macrosociology-Microsociology	1	1114	36
Wright	2010s	1	Boudon	Raymond	0	14	420	Macrosociology-Microsociology	1	1114	36
Wright	2010s	1	Boudon	Raymond	0	15	307	Methodological Individualism in Sociology	1	1187	36
Wright	2010s	1	Boudon	Raymond	0	15	307	Methodological Individualism in Sociology	1	1187	36
Wright	2010s	1	Boudon	Raymond	0	15	307	Methodological Individualism in Sociology	1	1187	36
Wright	2010s	1	Boudon	Raymond	0	15	307	Methodological Individualism in Sociology	1	1187	36
Wright	2010s	1	Boudon	Raymond	0	15	307	Methodological Individualism in Sociology	1	1187	36
Wright	2010s	1	Boudon	Raymond	0	15	313	Methodological Individualism: Philosophical Aspects	1	1188	36
Wright	2010s	1	Boudon	Raymond	1	15	313	Methodological Individualism: Philosophical Aspects	0.5	1188	36
Wright	2010s	1	Boudon	Raymond	0	15	313	Methodological Individualism: Philosophical Aspects	1	1188	36
Wright	2010s	1	Boudon	Raymond	0	16	758	Neutrality, Axiological	1	1314	36
Wright	2010s	1	Boudon	Raymond	0	17	10	Norms	1	1327	36
Wright	2010s	1	Boudon	Raymond	0	17	422	Organizations: Unintended Consequences	1	1368	36
Wright	2010s	1	Boudon	Raymond	0	19	55	Problem Selection in the Social Sciences: Methodology	1	1518	36
Wright	2010s	1	Boudon	Raymond	0	22	197	Social Changes: Models	1	1816	36
Wright	2010s	1	Boudon	Raymond	0	22	330	Social Inequality and Schooling	1	1833	36
Wright	2010s	1	Boudon	Raymond	0	22	420	Social Mechanism	1	1845	36
Wright	2010s	1	Boudon	Raymond	0	22	831	Social, The: History of the Concept	1	1891	36
Wright	2010s	1	Boudon	Raymond	0	22	831	Social, The: History of the Concept	1	1891	36
Wright	2010s	1	Boudon	Raymond	0	22	988	Sociology, Epistemology of	1	1909	36
Wright	2010s	1	Boudon	Raymond	0	22	988	Sociology, Epistemology of	1	1909	36
Wright	2010s	1	Boudon	Raymond	2	22	995	Sociology, History of	0.333333	1910	36
Wright	2010s	1	Boudon	Raymond	0	24	425	Tocqueville, Alexis de (1805-59)	1	2010	36
Wright	2010s	1	Boudon	Raymond	0	24	425	Tocqueville, Alexis de (1805-59)	1	2010	36
Wright	2010s	1	Boudon	Raymond	0	24	511	Tradition: Social	1	2021	36
Wright	2010s	1	Boudon	Raymond	0	24	511	Tradition: Social	1	2021	36
Wright	2010s	1	Boudon	Raymond	0	24	748	Unintended Consequences: History of the Concept	1	2043	36
Wright	2010s	1	Boudon	Raymond	0	25	307	Voting, Sociology of	1	2098	36
Wright	2010s	1	Bourdieu	Pierre F.	0	1	795	Antisocial Behavior	1	67	37
Wright	2010s	1	Bourdieu	Pierre F.	0	1	904	Archaeology, Theory in	1	76	37
Wright	2010s	1	Bourdieu	Pierre F.	0	1	904	Archaeology, Theory in	1	76	37
Wright	2010s	1	Bourdieu	Pierre F.	1	2	13	Art and Socialisation	0.5	87	37
Wright	2010s	1	Bourdieu	Pierre F.	0	2	13	Art and Socialisation	1	87	37
Wright	2010s	1	Bourdieu	Pierre F.	2	2	13	Art and Socialisation	0.333333	87	37
Wright	2010s	1	Bourdieu	Pierre F.	0	2	19	Art, Anthropological Aspects of	1	88	37
Wright	2010s	1	Bourdieu	Pierre F.	0	2	221	Audiences, Media	1	105	37
Wright	2010s	1	Bourdieu	Pierre F.	1	2	324	Avant-Garde Art and Artists	0.5	113	37
Wright	2010s	1	Bourdieu	Pierre F.	0	2	324	Avant-Garde Art and Artists	1	113	37
Wright	2010s	1	Bourdieu	Pierre F.	0	2	324	Avant-Garde Art and Artists	1	113	37
Wright	2010s	1	Bourdieu	Pierre F.	0	2	336	Awards, Public Recognition, and Evaluation	1	115	37
Wright	2010s	1	Bourdieu	Pierre F.	0	2	648	Biography: Historical	1	146	37
Wright	2010s	1	Bourdieu	Pierre F.	0	2	722	Body: Anthropological Aspects	1	151	37
Wright	2010s	1	Bourdieu	Pierre F.	0	3	750	Class: History of the Concept	1	222	37
Wright	2010s	1	Bourdieu	Pierre F.	0	3	750	Class: History of the Concept	1	222	37
Wright	2010s	1	Bourdieu	Pierre F.	0	3	759	Class: Social	1	223	37
Wright	2010s	1	Bourdieu	Pierre F.	0	3	804	Classifications in Popular Music	1	224	37
Wright	2010s	1	Bourdieu	Pierre F.	0	3	93	Capital: History of the Concept	1	175	37
Wright	2010s	1	Bourdieu	Pierre F.	0	4	204	Collective Memory, Sociology of	1	255	37
Wright	2010s	1	Bourdieu	Pierre F.	0	4	262	Common Sense, Anthropology of	1	262	37
Wright	2010s	1	Bourdieu	Pierre F.	0	4	698	Conspicuous consumption and distinction, history of	1	306	37
Wright	2010s	1	Bourdieu	Pierre F.	0	4	761	Consumption, Sociology of	1	312	37
Wright	2010s	1	Bourdieu	Pierre F.	0	5	10	Correspondence Analysis, History of	1	327	37
Wright	2010s	1	Bourdieu	Pierre F.	1	5	10	Correspondence Analysis, History of	0.5	327	37
Wright	2010s	1	Bourdieu	Pierre F.	0	5	10	Correspondence Analysis, History of	1	327	37
Wright	2010s	1	Bourdieu	Pierre F.	1	5	10	Correspondence Analysis, History of	0.5	327	37
Wright	2010s	1	Bourdieu	Pierre F.	0	5	249	Critical Criminology	1	351	37
Wright	2010s	1	Bourdieu	Pierre F.	0	5	380	Cultural Capital and Education	1	367	37
Wright	2010s	1	Bourdieu	Pierre F.	0	5	424	Cultural History	1	371	37
Wright	2010s	1	Bourdieu	Pierre F.	0	5	446	Cultural Mediators and Gatekeepers	1	373	37
Wright	2010s	1	Bourdieu	Pierre F.	0	5	446	Cultural Mediators and Gatekeepers	1	373	37
Wright	2010s	1	Bourdieu	Pierre F.	0	5	446	Cultural Mediators and Gatekeepers	1	373	37
Wright	2010s	1	Bourdieu	Pierre F.	0	5	452	Cultural Participation, Trends in	1	374	37
Wright	2010s	1	Bourdieu	Pierre F.	0	5	452	Cultural Participation, Trends in	1	374	37
Wright	2010s	1	Bourdieu	Pierre F.	0	5	465	Cultural Policy Regimes in Western Europe	1	375	37
Wright	2010s	1	Bourdieu	Pierre F.	0	5	465	Cultural Policy Regimes in Western Europe	1	375	37
Wright	2010s	1	Bourdieu	Pierre F.	0	5	470	Cultural Production in Networks	1	376	37
Wright	2010s	1	Bourdieu	Pierre F.	0	5	470	Cultural Production in Networks	1	376	37
Wright	2010s	1	Bourdieu	Pierre F.	0	5	470	Cultural Production in Networks	1	376	37
Wright	2010s	1	Bourdieu	Pierre F.	0	5	526	Culture and Actor Network Theory	1	384	37
Wright	2010s	1	Bourdieu	Pierre F.	0	5	540	Culture and Economy	1	386	37
Wright	2010s	1	Bourdieu	Pierre F.	0	5	555	Culture and Institutional Logics	1	387	37
Wright	2010s	1	Bourdieu	Pierre F.	0	5	555	Culture and Institutional Logics	1	387	37
Wright	2010s	1	Bourdieu	Pierre F.	0	5	581	Culture, Cognition and Embodiment	1	391	37
Wright	2010s	1	Bourdieu	Pierre F.	0	5	581	Culture, Cognition and Embodiment	1	391	37
Wright	2010s	1	Bourdieu	Pierre F.	0	5	594	Culture of Poverty: Critique	1	390	37
Wright	2010s	1	Bourdieu	Pierre F.	0	5	606	Culture, Production of	1	392	37
Wright	2010s	1	Bourdieu	Pierre F.	0	5	611	Culture, Production of: Prospects for the Twenty-First Century	1	393	37
Wright	2010s	1	Bourdieu	Pierre F.	0	5	611	Culture, Production of: Prospects for the Twenty-First Century	1	393	37
Wright	2010s	1	Bourdieu	Pierre F.	0	5	611	Culture, Production of: Prospects for the Twenty-First Century	1	393	37
Wright	2010s	1	Bourdieu	Pierre F.	0	5	620	Culture, Sociology of	1	394	37
Wright	2010s	1	Bourdieu	Pierre F.	0	6	496	Discipline-Building in the Social Sciences: Collective Memory, Biography and Autobiography	1	459	37
Wright	2010s	1	Bourdieu	Pierre F.	0	6	508	Discourse, Anthropology of	1	462	37
Wright	2010s	1	Bourdieu	Pierre F.	0	6	566	Disputes, Social Construction and Transformation of	1	465	37
Wright	2010s	1	Bourdieu	Pierre F.	0	6	612	Doctoral Education	1	470	37
Wright	2010s	1	Bourdieu	Pierre F.	0	7	119	Education (Primary and Secondary Schools) and Gender	1	499	37
Wright	2010s	1	Bourdieu	Pierre F.	0	7	119	Education (Primary and Secondary Schools) and Gender	1	499	37
Wright	2010s	1	Bourdieu	Pierre F.	0	7	148	Education: Anthropological Aspects	1	506	37
Wright	2010s	1	Bourdieu	Pierre F.	0	7	148	Education: Anthropological Aspects	1	506	37
Wright	2010s	1	Bourdieu	Pierre F.	1	7	184	Education in Latin America and the Caribbean: Systems and Research	0.5	503	37
Wright	2010s	1	Bourdieu	Pierre F.	0	7	19	Economic Anthropology	1	489	37
Wright	2010s	1	Bourdieu	Pierre F.	0	7	19	Economic Anthropology	1	489	37
Wright	2010s	1	Bourdieu	Pierre F.	1	7	295	Educational Sociology	0.5	516	37
Wright	2010s	1	Bourdieu	Pierre F.	0	7	389	Elites, Anthropology of	1	523	37
Wright	2010s	1	Bourdieu	Pierre F.	0	7	394	Elites: History of the Concept	1	524	37
Wright	2010s	1	Bourdieu	Pierre F.	1	7	394	Elites: History of the Concept	0.5	524	37
Wright	2010s	1	Bourdieu	Pierre F.	0	7	400	Elites: Sociological Aspects	1	525	37
Wright	2010s	1	Bourdieu	Pierre F.	0	7	400	Elites: Sociological Aspects	1	525	37
Wright	2010s	1	Bourdieu	Pierre F.	1	7	419	Embodiment and Culture	0.5	527	37
Wright	2010s	1	Bourdieu	Pierre F.	0	7	419	Embodiment and Culture	1	527	37
Wright	2010s	1	Bourdieu	Pierre F.	0	7	71	Economic Sociology	1	491	37
Wright	2010s	1	Bourdieu	Pierre F.	0	7	807	Environmental Stress and Health	1	563	37
Wright	2010s	1	Bourdieu	Pierre F.	0	8	134	Ethnicity and Educational Achievement	1	588	37
Wright	2010s	1	Bourdieu	Pierre F.	1	8	134	Ethnicity and Educational Achievement	0.5	588	37
Wright	2010s	1	Bourdieu	Pierre F.	0	8	134	Ethnicity and Educational Achievement	1	588	37
Wright	2010s	1	Bourdieu	Pierre F.	0	8	29	Ethical Consumers	1	578	37
Wright	2010s	1	Bourdieu	Pierre F.	0	8	326	Everyday Life, Anthropology of	1	607	37
Wright	2010s	1	Bourdieu	Pierre F.	0	8	481	Exchange in Anthropology	1	619	37
Wright	2010s	1	Bourdieu	Pierre F.	0	8	481	Exchange in Anthropology	1	619	37
Wright	2010s	1	Bourdieu	Pierre F.	0	8	756	Family and Schooling	1	653	37
Wright	2010s	1	Bourdieu	Pierre F.	0	9	110	Fetishism	1	675	37
Wright	2010s	1	Bourdieu	Pierre F.	0	9	147	Field Theory	1	680	37
Wright	2010s	1	Bourdieu	Pierre F.	0	9	147	Field Theory	1	680	37
Wright	2010s	1	Bourdieu	Pierre F.	0	9	147	Field Theory	1	680	37
Wright	2010s	1	Bourdieu	Pierre F.	0	9	147	Field Theory	1	680	37
Wright	2010s	1	Bourdieu	Pierre F.	0	9	147	Field Theory	1	680	37
Wright	2010s	1	Bourdieu	Pierre F.	0	9	147	Field Theory	1	680	37
Wright	2010s	1	Bourdieu	Pierre F.	0	9	147	Field Theory	1	680	37
Wright	2010s	1	Bourdieu	Pierre F.	0	9	147	Field Theory	1	680	37
Wright	2010s	1	Bourdieu	Pierre F.	0	9	147	Field Theory	1	680	37
Wright	2010s	1	Bourdieu	Pierre F.	0	9	147	Field Theory	1	680	37
Wright	2010s	1	Bourdieu	Pierre F.	0	9	147	Field Theory	1	680	37
Wright	2010s	1	Bourdieu	Pierre F.	0	9	147	Field Theory	1	680	37
Wright	2010s	1	Bourdieu	Pierre F.	0	9	147	Field Theory	1	680	37
Wright	2010s	1	Bourdieu	Pierre F.	0	9	147	Field Theory	1	680	37
Wright	2010s	1	Bourdieu	Pierre F.	0	9	147	Field Theory	1	680	37
Wright	2010s	1	Bourdieu	Pierre F.	0	9	147	Field Theory	1	680	37
Wright	2010s	1	Bourdieu	Pierre F.	0	9	147	Field Theory	1	680	37
Wright	2010s	1	Bourdieu	Pierre F.	0	9	147	Field Theory	1	680	37
Wright	2010s	1	Bourdieu	Pierre F.	0	9	147	Field Theory	1	680	37
Wright	2010s	1	Bourdieu	Pierre F.	0	9	147	Field Theory	1	680	37
Wright	2010s	1	Bourdieu	Pierre F.	0	9	147	Field Theory	1	680	37
Wright	2010s	1	Bourdieu	Pierre F.	0	9	147	Field Theory	1	680	37
Wright	2010s	1	Bourdieu	Pierre F.	0	9	147	Field Theory	1	680	37
Wright	2010s	1	Bourdieu	Pierre F.	0	9	147	Field Theory	1	680	37
Wright	2010s	1	Bourdieu	Pierre F.	0	9	147	Field Theory	1	680	37
Wright	2010s	1	Bourdieu	Pierre F.	0	9	25	Fertility Theory	1	665	37
Wright	2010s	1	Bourdieu	Pierre F.	0	9	315	Food, Sociology of	1	690	37
Wright	2010s	1	Bourdieu	Pierre F.	0	9	366	Formal Methods of Cultural Analysis	1	693	37
Wright	2010s	1	Bourdieu	Pierre F.	1	9	366	Formal Methods of Cultural Analysis	0.5	693	37
Wright	2010s	1	Bourdieu	Pierre F.	0	9	366	Formal Methods of Cultural Analysis	1	693	37
Wright	2010s	1	Bourdieu	Pierre F.	1	9	366	Formal Methods of Cultural Analysis	0.5	693	37
Wright	2010s	1	Bourdieu	Pierre F.	0	9	811	Genealogy in Anthropology	1	727	37
Wright	2010s	1	Bourdieu	Pierre F.	0	9	856	Generation in Anthropology	1	732	37
Wright	2010s	1	Bourdieu	Pierre F.	0	10	142	Gift: History of the Concept	1	750	37
Wright	2010s	1	Bourdieu	Pierre F.	0	10	284	Goldthorpe, John H. (1935-)	1	765	37
Wright	2010s	1	Bourdieu	Pierre F.	0	10	284	Goldthorpe, John H. (1935-)	1	765	37
Wright	2010s	1	Bourdieu	Pierre F.	0	10	479	Habit: History of the Concept	1	781	37
Wright	2010s	1	Bourdieu	Pierre F.	0	10	488	Habitus: History of a Concept	1	782	37
Wright	2010s	1	Bourdieu	Pierre F.	0	10	488	Habitus: History of a Concept	1	782	37
Wright	2010s	1	Bourdieu	Pierre F.	0	10	488	Habitus: History of a Concept	1	782	37
Wright	2010s	1	Bourdieu	Pierre F.	0	10	488	Habitus: History of a Concept	1	782	37
Wright	2010s	1	Bourdieu	Pierre F.	0	10	488	Habitus: History of a Concept	1	782	37
Wright	2010s	1	Bourdieu	Pierre F.	0	10	488	Habitus: History of a Concept	1	782	37
Wright	2010s	1	Bourdieu	Pierre F.	0	10	488	Habitus: History of a Concept	1	782	37
Wright	2010s	1	Bourdieu	Pierre F.	0	10	488	Habitus: History of a Concept	1	782	37
Wright	2010s	1	Bourdieu	Pierre F.	0	10	488	Habitus: History of a Concept	1	782	37
Wright	2010s	1	Bourdieu	Pierre F.	0	10	488	Habitus: History of a Concept	1	782	37
Wright	2010s	1	Bourdieu	Pierre F.	0	10	488	Habitus: History of a Concept	1	782	37
Wright	2010s	1	Bourdieu	Pierre F.	0	10	869	Higher Education Research	1	813	37
Wright	2010s	1	Bourdieu	Pierre F.	1	10	869	Higher Education Research	0.5	813	37
Wright	2010s	1	Bourdieu	Pierre F.	0	11	106	History and the Social Sciences	1	825	37
Wright	2010s	1	Bourdieu	Pierre F.	0	11	222	Household Archaeology	1	839	37
Wright	2010s	1	Bourdieu	Pierre F.	1	11	384	Human Sciences, History of	0.5	848	37
Wright	2010s	1	Bourdieu	Pierre F.	0	11	652	Immigration, Emigration, and Citizenship	1	875	37
Wright	2010s	1	Bourdieu	Pierre F.	0	11	867	Industrial Societies	1	894	37
Wright	2010s	1	Bourdieu	Pierre F.	0	12	276	Intellectuals: History of the Concept	1	924	37
Wright	2010s	1	Bourdieu	Pierre F.	1	12	281	Intellectuals, Sociology of	0.5	923	37
Wright	2010s	1	Bourdieu	Pierre F.	0	12	281	Intellectuals, Sociology of	1	923	37
Wright	2010s	1	Bourdieu	Pierre F.	0	12	389	Interest: History of the Concept	1	937	37
Wright	2010s	1	Bourdieu	Pierre F.	0	12	592	Internet and Culture	1	949	37
Wright	2010s	1	Bourdieu	Pierre F.	0	12	592	Internet and Culture	1	949	37
Wright	2010s	1	Bourdieu	Pierre F.	0	12	644	Interpretation in Anthropology	1	957	37
Wright	2010s	1	Bourdieu	Pierre F.	0	12	861	Journalism and Journalists	1	980	37
Wright	2010s	1	Bourdieu	Pierre F.	0	13	287	Language and Social Class	1	1022	37
Wright	2010s	1	Bourdieu	Pierre F.	0	13	359	Language Policy	1	1017	37
Wright	2010s	1	Bourdieu	Pierre F.	0	13	588	Law: History of Its Relation to the Social Sciences	1	1045	37
Wright	2010s	1	Bourdieu	Pierre F.	0	13	73	Knowledge, Anthropology of	1	998	37
Wright	2010s	1	Bourdieu	Pierre F.	0	13	73	Knowledge, Anthropology of	1	998	37
Wright	2010s	1	Bourdieu	Pierre F.	0	13	732	Legal Culture and Legal Consciousness	1	1057	37
Wright	2010s	1	Bourdieu	Pierre F.	0	13	732	Legal Culture and Legal Consciousness	1	1057	37
Wright	2010s	1	Bourdieu	Pierre F.	0	13	844	Leisure and Cultural Consumption: The European Perspective	1	1069	37
Wright	2010s	1	Bourdieu	Pierre F.	0	14	115	Life-style, History of the Concept	1	1085	37
Wright	2010s	1	Bourdieu	Pierre F.	0	14	420	Macrosociology-Microsociology	1	1114	37
Wright	2010s	1	Bourdieu	Pierre F.	0	14	420	Macrosociology-Microsociology	1	1114	37
Wright	2010s	1	Bourdieu	Pierre F.	0	15	17	Media and History	1	1168	37
Wright	2010s	1	Bourdieu	Pierre F.	0	15	323	Methodology of the History of the Social and Behavioral Sciences	1	1190	37
Wright	2010s	1	Bourdieu	Pierre F.	0	15	415	Migration and Social Capital	1	1198	37
Wright	2010s	1	Bourdieu	Pierre F.	0	15	455	Migration: Motivations	1	1202	37
Wright	2010s	1	Bourdieu	Pierre F.	1	15	470	Migration, Theory of	0.5	1200	37
Wright	2010s	1	Bourdieu	Pierre F.	0	15	470	Migration, Theory of	1	1200	37
Wright	2010s	1	Bourdieu	Pierre F.	0	15	581	Miracles, Cultural Logic of	1	1214	37
Wright	2010s	1	Bourdieu	Pierre F.	0	15	581	Miracles, Cultural Logic of	1	1214	37
Wright	2010s	1	Bourdieu	Pierre F.	0	15	691	Modernity: Anthropological Aspects	1	1224	37
Wright	2010s	1	Bourdieu	Pierre F.	0	15	745	Money, Sociology of	1	1232	37
Wright	2010s	1	Bourdieu	Pierre F.	0	16	108	Multisited Field Studies	1	1260	37
Wright	2010s	1	Bourdieu	Pierre F.	2	16	148	Museums	0.333333	1261	37
Wright	2010s	1	Bourdieu	Pierre F.	0	16	559	Networks and Cultural Consumption	1	1304	37
Wright	2010s	1	Bourdieu	Pierre F.	0	16	559	Networks and Cultural Consumption	1	1304	37
Wright	2010s	1	Bourdieu	Pierre F.	0	16	786	New Media and Social Capital	1	1317	37
Wright	2010s	1	Bourdieu	Pierre F.	0	16	791	New Media and the Digital Divide	1	1318	37
Wright	2010s	1	Bourdieu	Pierre F.	0	17	524	Parsons, Talcott (1902-79)	1	1374	37
Wright	2010s	1	Bourdieu	Pierre F.	0	18	22	Phenomenology: Philosophical Aspects	1	1415	37
Wright	2010s	1	Bourdieu	Pierre F.	0	18	478	Political Sociology	1	1457	37
Wright	2010s	1	Bourdieu	Pierre F.	1	18	721	Poverty, Culture of	0.5	1482	37
Wright	2010s	1	Bourdieu	Pierre F.	0	18	787	Practice: An Anthropological Approach	1	1490	37
Wright	2010s	1	Bourdieu	Pierre F.	0	18	919	Printing as a Medium	1	1506	37
Wright	2010s	1	Bourdieu	Pierre F.	0	19	259	Prosopography (Collective Biography)	1	1539	37
Wright	2010s	1	Bourdieu	Pierre F.	1	19	259	Prosopography (Collective Biography)	0.5	1539	37
Wright	2010s	1	Bourdieu	Pierre F.	0	19	660	Punishment: Social and Legal Aspects	1	1576	37
Wright	2010s	1	Bourdieu	Pierre F.	0	20	491	Reputation	1	1658	37
Wright	2010s	1	Bourdieu	Pierre F.	0	20	92	Reflexivity in Anthropology	1	1615	37
Wright	2010s	1	Bourdieu	Pierre F.	0	20	96	Reflexivity in Science and Technology Studies	1	1616	37
Wright	2010s	1	Bourdieu	Pierre F.	0	20	96	Reflexivity in Science and Technology Studies	1	1616	37
Wright	2010s	1	Bourdieu	Pierre F.	1	20	96	Reflexivity in Science and Technology Studies	0.5	1616	37
Wright	2010s	1	Bourdieu	Pierre F.	0	20	96	Reflexivity in Science and Technology Studies	1	1616	37
Wright	2010s	1	Bourdieu	Pierre F.	0	21	149	Schütz, Alfred (1899-1959)	1	1710	37
Wright	2010s	1	Bourdieu	Pierre F.	0	21	266	Science, Sociology of	1	1728	37
Wright	2010s	1	Bourdieu	Pierre F.	0	21	620	Senses, Anthropology of the	1	1769	37
Wright	2010s	1	Bourdieu	Pierre F.	0	21	876	Shame and the Social Bond	1	1793	37
Wright	2010s	1	Bourdieu	Pierre F.	0	22	185	Social Capital in Organizations	1	1814	37
Wright	2010s	1	Bourdieu	Pierre F.	0	22	203	Social Classification	1	1817	37
Wright	2010s	1	Bourdieu	Pierre F.	1	22	330	Social Inequality and Schooling	0.5	1833	37
Wright	2010s	1	Bourdieu	Pierre F.	0	22	337	Social Inequality in Cultural Consumption Patterns	1	1834	37
Wright	2010s	1	Bourdieu	Pierre F.	1	22	337	Social Inequality in Cultural Consumption Patterns	0.5	1834	37
Wright	2010s	1	Bourdieu	Pierre F.	0	22	344	Social Inequality in History (Stratification and Classes)	1	1835	37
Wright	2010s	1	Bourdieu	Pierre F.	0	22	429	Social Mobility, History of	1	1847	37
Wright	2010s	1	Bourdieu	Pierre F.	0	22	581	Social Science and Civil Society	1	1875	37
Wright	2010s	1	Bourdieu	Pierre F.	0	22	711	Social Stratification	1	1881	37
Wright	2010s	1	Bourdieu	Pierre F.	0	22	751	Social System	1	1885	37
Wright	2010s	1	Bourdieu	Pierre F.	0	22	831	Social, The: History of the Concept	1	1891	37
Wright	2010s	1	Bourdieu	Pierre F.	0	22	831	Social, The: History of the Concept	1	1891	37
Wright	2010s	1	Bourdieu	Pierre F.	0	22	963	Sociological Theory	1	1905	37
Wright	2010s	1	Bourdieu	Pierre F.	0	23	305	Sport, Anthropology of	1	1926	37
Wright	2010s	1	Bourdieu	Pierre F.	0	23	305	Sport, Anthropology of	1	1926	37
Wright	2010s	1	Bourdieu	Pierre F.	0	23	316	Sport, Sociology of	1	1927	37
Wright	2010s	1	Bourdieu	Pierre F.	0	23	316	Sport, Sociology of	1	1927	37
Wright	2010s	1	Bourdieu	Pierre F.	1	23	854	Symbolic Boundaries	0.5	1971	37
Wright	2010s	1	Bourdieu	Pierre F.	0	23	854	Symbolic Boundaries	1	1971	37
Wright	2010s	1	Bourdieu	Pierre F.	0	23	865	Symbolism in Anthropology	1	1973	37
Wright	2010s	1	Bourdieu	Pierre F.	0	24	382	Time Use Research Methods	1	2002	37
Wright	2010s	1	Bourdieu	Pierre F.	0	24	408	Time, Anthropology of	1	2007	37
Wright	2010s	1	Bourdieu	Pierre F.	0	24	822	Urban Informality: The Production and Regulation of Space	1	2052	37
Wright	2010s	1	Bourdieu	Pierre F.	1	25	120	Violence, History of	0.5	2083	37
Wright	2010s	1	Bourdieu	Pierre F.	0	25	413	War, Sociology of	1	2108	37
Wright	2010s	1	Bowlby	(Edward) John Mostyn	0	2	142	Attachment During Infancy and Early Childhood: Cultural Variations, Development of	1	96	38
Wright	2010s	1	Bowlby	(Edward) John Mostyn	0	2	142	Attachment During Infancy and Early Childhood: Cultural Variations, Development of	1	96	38
Wright	2010s	1	Bowlby	(Edward) John Mostyn	0	2	142	Attachment During Infancy and Early Childhood: Cultural Variations, Development of	1	96	38
Wright	2010s	1	Bowlby	(Edward) John Mostyn	1	2	143	Attachment During Infancy and Early Childhood: Cultural Variations, Development of	0.5	96	38
Wright	2010s	1	Bowlby	(Edward) John Mostyn	0	2	330	Avoidance and Approach Motivation: A Brief Histor	1	114	38
Wright	2010s	1	Bowlby	(Edward) John Mostyn	0	2	536	Bereavement	1	137	38
Wright	2010s	1	Bowlby	(Edward) John Mostyn	0	2	541	Bereavement and Complicated Grief across the Lifespan	1	138	38
Wright	2010s	1	Bowlby	(Edward) John Mostyn	0	2	851	Breast-feeding: Effects on Cognitive and Neural Development	1	159	38
Wright	2010s	1	Bowlby	(Edward) John Mostyn	0	8	655	Face Perception Development During Early Childhood	1	638	38
Wright	2010s	1	Bowlby	(Edward) John Mostyn	0	9	439	Friendship During Adolescence and Cultural Variations	1	698	38
Wright	2010s	1	Bowlby	(Edward) John Mostyn	0	9	453	Friendship During Infancy and Early Childhood and Cultural Variations	1	699	38
Wright	2010s	1	Bowlby	(Edward) John Mostyn	0	9	687	Gender and Education	1	718	38
Wright	2010s	1	Bowlby	(Edward) John Mostyn	0	12	233	Integrated Attachment Theory	1	919	38
Wright	2010s	1	Bowlby	(Edward) John Mostyn	0	12	233	Integrated Attachment Theory	1	919	38
Wright	2010s	1	Bowlby	(Edward) John Mostyn	0	12	233	Integrated Attachment Theory	1	919	38
Wright	2010s	1	Bowlby	(Edward) John Mostyn	1	12	233	Integrated Attachment Theory	0.5	919	38
Wright	2010s	1	Bowlby	(Edward) John Mostyn	0	12	233	Integrated Attachment Theory	1	919	38
Wright	2010s	1	Bowlby	(Edward) John Mostyn	0	12	233	Integrated Attachment Theory	1	919	38
Wright	2010s	1	Bowlby	(Edward) John Mostyn	0	12	233	Integrated Attachment Theory	1	919	38
Wright	2010s	1	Bowlby	(Edward) John Mostyn	0	12	233	Integrated Attachment Theory	1	919	38
Wright	2010s	1	Bowlby	(Edward) John Mostyn	0	12	233	Integrated Attachment Theory	1	919	38
Wright	2010s	1	Bowlby	(Edward) John Mostyn	0	12	233	Integrated Attachment Theory	1	919	38
Wright	2010s	1	Bowlby	(Edward) John Mostyn	0	12	233	Integrated Attachment Theory	1	919	38
Wright	2010s	1	Bowlby	(Edward) John Mostyn	0	12	635	Interpersonal Psychotherapy	1	955	38
Wright	2010s	1	Bowlby	(Edward) John Mostyn	0	14	380	Love and Intimacy, Psychology of	1	1109	38
Wright	2010s	1	Bowlby	(Edward) John Mostyn	0	15	207	Mental Illness, Etiology of	1	1181	38
Wright	2010s	1	Bowlby	(Edward) John Mostyn	0	15	950	Motivational Development, Systems Theory of	1	1250	38
Wright	2010s	1	Bowlby	(Edward) John Mostyn	0	16	473	Neonatal Bonding	1	1299	38
Wright	2010s	1	Bowlby	(Edward) John Mostyn	0	18	859	Prenatal and Infant Development: Overview, Current Trends, Future Directions	1	1499	38
Wright	2010s	1	Bowlby	(Edward) John Mostyn	0	19	404	Psychology of the Real Self: Psychoanalytic Perspectives	1	1552	38
Wright	2010s	1	Bowlby	(Edward) John Mostyn	0	21	431	Self and Emotional Development in Adulthood and Later Life	1	1750	38
Wright	2010s	1	Bowlby	(Edward) John Mostyn	0	22	179	Social Capital	1	1813	38
Wright	2010s	1	Bowlby	(Edward) John Mostyn	0	22	370	Social Integration, Social Networks, and Health	1	1839	38
Wright	2010s	1	Bowlby	(Edward) John Mostyn	0	22	567	Social Relationships in Adulthood	1	1868	38
Wright	2010s	1	Bowlby	(Edward) John Mostyn	0	22	767	Social Work and Psychodynamic Thought	1	1888	38
Wright	2010s	1	Bowlby	(Edward) John Mostyn	0	22	819	Social Work Theory	1	1887	38
Wright	2010s	1	Bowlby	(Edward) John Mostyn	0	23	680	Suicide	1	1959	38
Wright	2010s	1	Bowlby	(Edward) John Mostyn	0	23	680	Suicide	1	1959	38
Wright	2010s	0	Broom	Leonard S.	0	0	0	0	0	1	39
Wright	2010s	1	Bruner	Jerome Seymour	0	2	642	Biography and Society	1	145	40
Wright	2010s	1	Bruner	Jerome Seymour	0	3	14	Business Education	1	170	40
Wright	2010s	1	Bruner	Jerome Seymour	0	3	917	Co-constructivism in Educational Theory and Practice	1	232	40
Wright	2010s	1	Bruner	Jerome Seymour	2	4	108	Cognitive Psychology: History	0.333333	241	40
Wright	2010s	1	Bruner	Jerome Seymour	0	4	199	Collective Memory, Social Psychology of	1	254	40
Wright	2010s	1	Bruner	Jerome Seymour	2	4	537	Concept Formation in Childhood: Cross-Cultural Perspectives	0.333333	293	40
Wright	2010s	1	Bruner	Jerome Seymour	0	5	482	Cultural Psychology	1	377	40
Wright	2010s	1	Bruner	Jerome Seymour	0	10	134	Gibson’s Theory of Perceptual Learning	1	749	40
Wright	2010s	1	Bruner	Jerome Seymour	0	12	200	Instructional Design	1	918	40
Wright	2010s	1	Bruner	Jerome Seymour	0	12	345	Intentionality during Infancy and Early Childhood, Development of	1	929	40
Wright	2010s	1	Bruner	Jerome Seymour	0	12	351	Intentionality in Language and Communication, Emergence of	1	930	40
Wright	2010s	1	Bruner	Jerome Seymour	0	12	351	Intentionality in Language and Communication, Emergence of	1	930	40
Wright	2010s	1	Bruner	Jerome Seymour	0	12	849	Joint Attention during Infancy and Early Childhood Across Cultures	1	978	40
Wright	2010s	1	Bruner	Jerome Seymour	0	13	711	Learning Theories and Educational Paradigms	1	1054	40
Wright	2010s	1	Bruner	Jerome Seymour	1	15	739	Money and Finances, Psychology of	0.5	1231	40
Wright	2010s	1	Bruner	Jerome Seymour	0	15	879	Mother-Child Communication: Cultural Differences	1	1244	40
Wright	2010s	1	Bruner	Jerome Seymour	0	16	182	Myths and Symbols: Organizational	1	1267	40
Wright	2010s	1	Bruner	Jerome Seymour	0	16	197	Narrative Approaches to Organizations	1	1270	40
Wright	2010s	1	Bruner	Jerome Seymour	0	16	209	Narrative in Social Work	1	1271	40
Wright	2010s	1	Bruner	Jerome Seymour	0	16	222	Narrative, Sociology of	1	1272	40
Wright	2010s	1	Bruner	Jerome Seymour	0	18	875	Pretend Play and Cognitive Development	1	1501	40
Wright	2010s	1	Bruner	Jerome Seymour	0	19	494	Psychotherapy and Hermeneutics	1	1559	40
Wright	2010s	1	Bruner	Jerome Seymour	0	21	458	Self-Categorization Theory	1	1753	40
Wright	2010s	1	Bruner	Jerome Seymour	0	22	190	Social Categorization	1	1815	40
Wright	2010s	1	Bruner	Jerome Seymour	0	22	317	Social Identity in Social Psychology	1	1831	40
Wright	2010s	1	Bruner	Jerome Seymour	0	22	733	Social Studies Education	1	1884	40
Wright	2010s	1	Bruner	Jerome Seymour	0	25	230	Vocabulary Acquisition	1	2091	40
Wright	2010s	1	Bruner	Jerome Seymour	0	25	320	Vygotsky’s Theory of Human Development and New Approaches to Education	1	2101	40
Wright	2010s	1	Bruner	Jerome Seymour	2	25	321	Vygotsky’s Theory of Human Development and New Approaches to Education	0.333333	2101	40
Wright	2010s	1	Bruner	Jerome Seymour	2	25	46	Values, Social Psychology of	0.333333	2075	40
Wright	2010s	1	Burawoy	Michael	0	3	201	Case Studies	1	180	41
Wright	2010s	1	Burawoy	Michael	0	3	9	Business Anthropology	1	169	41
Wright	2010s	1	Burawoy	Michael	0	9	463	Fromm, Erich (1900-80)	1	701	41
Wright	2010s	1	Burawoy	Michael	0	11	29	Historical Sociology	1	820	41
Wright	2010s	1	Burawoy	Michael	0	12	281	Intellectuals, Sociology of	1	923	41
Wright	2010s	1	Burawoy	Michael	0	14	654	Marxism in Contemporary Sociology	1	1138	41
Wright	2010s	1	Burawoy	Michael	0	15	538	Mills, Charles Wright (1916-62)	1	1208	41
Wright	2010s	1	Burawoy	Michael	0	15	538	Mills, Charles Wright (1916-62)	1	1208	41
Wright	2010s	1	Burawoy	Michael	0	16	108	Multisited Field Studies	1	1260	41
Wright	2010s	1	Burawoy	Michael	0	17	345	Organizational Control	1	1355	41
Wright	2010s	1	Burawoy	Michael	0	17	409	Organizations: Authority and Power	1	1366	41
Wright	2010s	1	Burawoy	Michael	0	17	414	Organizations: Negotiated Orders	1	1367	41
Wright	2010s	1	Burawoy	Michael	1	18	701	Postsocialist Societies	0.5	1479	41
Wright	2010s	1	Burawoy	Michael	0	20	632	Revolution, Theories of	1	1668	41
Wright	2010s	1	Burawoy	Michael	1	20	854	Russian and Post-Soviet Studies: Society	0.5	1691	41
Wright	2010s	1	Burawoy	Michael	1	20	854	Russian and Post-Soviet Studies: Society	0.5	1691	41
Wright	2010s	1	Burawoy	Michael	0	20	854	Russian and Post-Soviet Studies: Society	1	1691	41
Wright	2010s	1	Burawoy	Michael	0	22	972	Sociological Traditions	1	1906	41
Wright	2010s	1	Burgess	Ernest W.	1	2	177	Attitude: History of Concept	0.5	99	42
Wright	2010s	1	Burgess	Ernest W.	1	2	87	Assimilation of Immigrants	0.5	92	42
Wright	2010s	1	Burgess	Ernest W.	1	4	162	Collective Behavior, Sociology of	0.5	248	42
Wright	2010s	1	Burgess	Ernest W.	1	4	327	Communities and Crime	0.5	272	42
Wright	2010s	1	Burgess	Ernest W.	2	4	368	Community Sociology	0.333333	275	42
Wright	2010s	1	Burgess	Ernest W.	1	4	827	Control, Social	0.5	319	42
Wright	2010s	1	Burgess	Ernest W.	2	5	175	Crime: Organized	0.333333	347	42
Wright	2010s	1	Burgess	Ernest W.	1	5	193	Crime, Sociology of	0.5	345	42
Wright	2010s	1	Burgess	Ernest W.	1	6	22	Definition of the situation: History of the Concept	0.5	420	42
Wright	2010s	1	Burgess	Ernest W.	2	6	882	Ecology and Health	0.333333	487	42
Wright	2010s	1	Burgess	Ernest W.	1	11	238	Housing and Cities	0.5	841	42
Wright	2010s	1	Burgess	Ernest W.	1	11	287	Human Ecology	0.5	844	42
Wright	2010s	1	Burgess	Ernest W.	0	12	408	Intergenerational Solidarity	1	940	42
Wright	2010s	1	Burgess	Ernest W.	1	14	609	Marriage and the Dual-Career Family	0.5	1133	42
Wright	2010s	1	Burgess	Ernest W.	2	16	442	Neighborhood	0.333333	1293	42
Wright	2010s	1	Burgess	Ernest W.	1	17	800	Personality and Marriage	0.5	1407	42
Wright	2010s	1	Burgess	Ernest W.	1	18	845	Prejudice in Society: Sociological Perspectives	0.5	1498	42
Wright	2010s	1	Burgess	Ernest W.	0	21	412	Segregation Indices	1	1748	42
Wright	2010s	1	Burgess	Ernest W.	0	21	412	Segregation Indices	1	1748	42
Wright	2010s	1	Burgess	Ernest W.	1	21	888	Shils, Edward (1910-95)	0.5	1794	42
Wright	2010s	1	Burgess	Ernest W.	2	22	107	Small Group Research, History of	0.333333	1808	42
Wright	2010s	1	Burgess	Ernest W.	2	22	240	Social Control and Deviance, History of	0.333333	1822	42
Wright	2010s	1	Burgess	Ernest W.	0	22	268	Social Ecology: The Chicago School	1	1826	42
Wright	2010s	1	Burgess	Ernest W.	1	22	268	Social Ecology: The Chicago School	0.5	1826	42
Wright	2010s	1	Burgess	Ernest W.	0	24	781	Urban Anthropology	1	2046	42
Wright	2010s	1	Burgess	Ernest W.	0	24	809	Urban Growth Models	1	2050	42
Wright	2010s	1	Burgess	Ernest W.	2	24	817	Urban History	0.333333	2051	42
Wright	2010s	1	Burgess	Ernest W.	2	24	835	Urban Life and Health	0.333333	2054	42
Wright	2010s	1	Burgess	Ernest W.	0	24	932	Urban Sociology	1	2064	42
Wright	2010s	1	Burt	Ronald S.	0	4	491	Computational Organizational Theory	1	289	43
Wright	2010s	1	Burt	Ronald S.	0	4	491	Computational Organizational Theory	1	289	43
Wright	2010s	1	Burt	Ronald S.	0	5	470	Cultural Production in Networks	1	376	43
Wright	2010s	1	Burt	Ronald S.	0	6	416	Diffusion in Sociological Analysis	1	452	43
Wright	2010s	1	Burt	Ronald S.	0	7	685	Entrepreneurship and Organizations	1	550	43
Wright	2010s	1	Burt	Ronald S.	0	9	26	Fertility Theory	1	665	43
Wright	2010s	1	Burt	Ronald S.	0	10	439	Groups, Sociology of	1	777	43
Wright	2010s	1	Burt	Ronald S.	0	12	441	Internal Migration: Developing Countries	1	942	43
Wright	2010s	1	Burt	Ronald S.	0	12	625	Interorganizational Relationships and Networks	1	953	43
Wright	2010s	1	Burt	Ronald S.	0	12	625	Interorganizational Relationships and Networks	1	953	43
Wright	2010s	1	Burt	Ronald S.	0	16	523	Network Analysis	1	1301	43
Wright	2010s	1	Burt	Ronald S.	0	16	550	Network Paradigm: Applications in Organizational Science	1	1303	43
Wright	2010s	1	Burt	Ronald S.	0	16	550	Network Paradigm: Applications in Organizational Science	1	1303	43
Wright	2010s	1	Burt	Ronald S.	0	17	311	Organization: Overview	1	1349	43
Wright	2010s	1	Burt	Ronald S.	0	22	185	Social Capital in Organizations	1	1814	43
Wright	2010s	1	Burt	Ronald S.	0	22	185	Social Capital in Organizations	1	1814	43
Wright	2010s	1	Burt	Ronald S.	0	22	460	Social Network Algorithms and Software	1	1852	43
Wright	2010s	1	Burt	Ronald S.	0	22	467	Social Network Analysis	1	1853	43
Wright	2010s	1	Burt	Ronald S.	0	22	476	Social Networks	1	1855	43
Wright	2010s	1	Burt	Ronald S.	0	22	717	Social Structure	1	1882	43
Wright	2010s	1	Burt	Ronald S.	0	22	963	Sociological Theory	1	1905	43
Wright	2010s	1	Burt	Ronald S.	0	23	438	Status and Role: Structural Aspects	1	1941	43
Wright	2010s	1	Burt	Ronald S.	2	23	438	Status and Role: Structural Aspects	0.333333	1941	43
Wright	2010s	1	Burt	Ronald S.	0	23	625	Structural Equivalence: Meaning and Measures	1	1954	43
Wright	2010s	1	Burt	Ronald S.	0	23	625	Structural Equivalence: Meaning and Measures	1	1954	43
Wright	2010s	1	Burt	Ronald S.	0	23	625	Structural Equivalence: Meaning and Measures	1	1954	43
Wright	2010s	1	Burt	Ronald S.	1	23	625	Structural Equivalence: Meaning and Measures	0.5	1954	43
Wright	2010s	1	Burt	Ronald S.	1	23	625	Structural Equivalence: Meaning and Measures	0.5	1954	43
Wright	2010s	1	Butler	Judith	0	2	221	Audiences, Media	1	105	44
Wright	2010s	1	Butler	Judith	0	2	394	Beauvoir, Simone de (1908-86)	1	121	44
Wright	2010s	1	Butler	Judith	0	2	733	Body, History of	1	150	44
Wright	2010s	1	Butler	Judith	1	3	469	Childhood Memories	0.5	197	44
Wright	2010s	1	Butler	Judith	0	5	932	Deconstruction	1	418	44
Wright	2010s	1	Butler	Judith	0	5	932	Deconstruction	1	418	44
Wright	2010s	1	Butler	Judith	0	6	508	Discourse, Anthropology of	1	462	44
Wright	2010s	1	Butler	Judith	0	6	514	Discourse Studies	1	460	44
Wright	2010s	1	Butler	Judith	0	6	797	East Asian Studies: Gender	1	483	44
Wright	2010s	1	Butler	Judith	0	7	119	Education (Primary and Secondary Schools) and Gender	1	499	44
Wright	2010s	1	Butler	Judith	0	8	897	Femininities	1	660	44
Wright	2010s	1	Butler	Judith	0	8	924	Feminist Legal Theory	1	662	44
Wright	2010s	1	Butler	Judith	0	8	940	Feminist Research and Social Work	1	663	44
Wright	2010s	1	Butler	Judith	0	8	947	Feminist Theory: Radical Lesbian	1	664	44
Wright	2010s	1	Butler	Judith	0	8	947	Feminist Theory: Radical Lesbian	1	664	44
Wright	2010s	1	Butler	Judith	0	8	947	Feminist Theory: Radical Lesbian	1	664	44
Wright	2010s	1	Butler	Judith	0	9	702	Gender and Language: Cultural Concerns	1	719	44
Wright	2010s	1	Butler	Judith	0	9	772	Gender History	1	717	44
Wright	2010s	1	Butler	Judith	0	9	772	Gender History	1	717	44
Wright	2010s	1	Butler	Judith	1	9	793	Gender: Gendering of Categories	0.5	725	44
Wright	2010s	1	Butler	Judith	0	9	793	Gender: Gendering of Categories	1	725	44
Wright	2010s	1	Butler	Judith	0	10	794	Heterosexism and Homophobia	1	804	44
Wright	2010s	1	Butler	Judith	0	11	552	Identity Offline and Online	1	862	44
Wright	2010s	1	Butler	Judith	0	11	552	Identity Offline and Online	1	862	44
Wright	2010s	1	Butler	Judith	0	13	259	Language and Gender	1	1019	44
Wright	2010s	1	Butler	Judith	0	13	259	Language and Gender	1	1019	44
Wright	2010s	1	Butler	Judith	0	13	873	Lesbian, Gay, Bisexual and Trans-sexual Butch-Femme Subcultures	1	1072	44
Wright	2010s	1	Butler	Judith	0	13	878	Lesbian, Gay, Bisexual and Trans-sexual Drag Culture	1	1073	44
Wright	2010s	1	Butler	Judith	0	14	201	Linguistic Turn	1	1093	44
Wright	2010s	1	Butler	Judith	0	16	186	Names and Naming	1	1268	44
Wright	2010s	1	Butler	Judith	1	19	770	Queer Theory and Intersectionality	0.5	1589	44
Wright	2010s	1	Butler	Judith	0	20	48	Recognition, Politics of: Perspectives from Social Work and Sociology	1	1611	44
Wright	2010s	1	Butler	Judith	0	20	799	Rural Geography	1	1687	44
Wright	2010s	1	Butler	Judith	0	21	732	Sexual Minorities and Sexual Citizenship	1	1778	44
Wright	2010s	1	Butler	Judith	0	21	772	Sexual Orientation and the Law	1	1782	44
Wright	2010s	1	Butler	Judith	0	21	789	Sexual Orientation: Historical and Social Construction	1	1784	44
Wright	2010s	1	Butler	Judith	0	21	812	Sexuality and Space	1	1788	44
Wright	2010s	1	Butler	Judith	0	22	4	Situated Knowledge, Feminist and Science and Technology Studies Perspectives	1	1800	44
Wright	2010s	1	Butler	Judith	0	23	438	Status and Role: Structural Aspects	1	1941	44
Wright	2010s	1	Butler	Judith	1	25	126	Violence in Anthropology	0.5	2081	44
Wright	2010s	1	Calhoun	Craig J.	0	1	937	Area and International Studies: Cultural Studies	1	80	45
Wright	2010s	1	Calhoun	Craig J.	0	2	400	Beck, Ulrich (1944-2015)	1	122	45
Wright	2010s	1	Calhoun	Craig J.	2	2	783	Bourdieu, Pierre (1930-2002)	0.333333	156	45
Wright	2010s	1	Calhoun	Craig J.	0	3	616	Citizen Journalism	1	206	45
Wright	2010s	1	Calhoun	Craig J.	0	3	705	Civil Society and the Public Sphere: History of the Concep	1	215	45
Wright	2010s	1	Calhoun	Craig J.	0	3	705	Civil Society and the Public Sphere: History of the Concep	1	215	45
Wright	2010s	1	Calhoun	Craig J.	0	3	705	Civil Society and the Public Sphere: History of the Concep	1	215	45
Wright	2010s	1	Calhoun	Craig J.	0	3	705	Civil Society and the Public Sphere: History of the Concep	1	215	45
Wright	2010s	1	Calhoun	Craig J.	0	3	712	Civil Society, Concept and History of	1	216	45
Wright	2010s	1	Calhoun	Craig J.	0	4	179	Collective Identity	1	251	45
Wright	2010s	1	Calhoun	Craig J.	0	4	179	Collective Identity	1	251	45
Wright	2010s	1	Calhoun	Craig J.	0	5	620	Culture, Sociology of	1	394	45
Wright	2010s	1	Calhoun	Craig J.	1	7	288	Educational Research, The Field of	0.5	515	45
Wright	2010s	1	Calhoun	Craig J.	0	7	288	Educational Research, The Field of	1	515	45
Wright	2010s	1	Calhoun	Craig J.	0	7	565	Empirical Social Research, History of	1	538	45
Wright	2010s	1	Calhoun	Craig J.	0	8	161	Ethnicity, Sociology of	1	590	45
Wright	2010s	1	Calhoun	Craig J.	0	8	278	Europe: Sociocultural Overview	1	601	45
Wright	2010s	1	Calhoun	Craig J.	0	8	89	Ethnic Cleansing, History of	1	582	45
Wright	2010s	1	Calhoun	Craig J.	2	10	217	Globalization and Religion	0.333333	755	45
Wright	2010s	1	Calhoun	Craig J.	4	10	479	Habit: History of the Concept	0.2	781	45
Wright	2010s	1	Calhoun	Craig J.	0	13	467	Law and Emotion	1	1030	45
Wright	2010s	1	Calhoun	Craig J.	4	14	420	Macrosociology-Microsociology	0.2	1114	45
Wright	2010s	1	Calhoun	Craig J.	0	14	694	Mass Communication: Normative Frameworks	1	1143	45
Wright	2010s	1	Calhoun	Craig J.	0	14	731	Mass Media: Introduction and Schools of Thought	1	1149	45
Wright	2010s	1	Calhoun	Craig J.	0	15	250	Merton, Robert K (1910-2003)	1	1183	45
Wright	2010s	1	Calhoun	Craig J.	0	15	323	Methodology of the History of the Social and Behavioral Sciences	1	1190	45
Wright	2010s	1	Calhoun	Craig J.	0	15	323	Methodology of the History of the Social and Behavioral Sciences	1	1190	45
Wright	2010s	1	Calhoun	Craig J.	0	16	289	Nationalism, Historical Aspects of: The West	1	1281	45
Wright	2010s	1	Calhoun	Craig J.	1	18	787	Practice: An Anthropological Approach	0.5	1490	45
Wright	2010s	1	Calhoun	Craig J.	0	19	127	Progress: History of the Concept	1	1526	45
Wright	2010s	1	Calhoun	Craig J.	0	19	609	Public Sphere and the Media	1	1569	45
Wright	2010s	1	Calhoun	Craig J.	0	19	618	Public Sphere: Nineteenth and Twentieth-Century History	1	1571	45
Wright	2010s	1	Calhoun	Craig J.	0	19	618	Public Sphere: Nineteenth and Twentieth-Century History	1	1571	45
Wright	2010s	1	Calhoun	Craig J.	0	19	618	Public Sphere: Nineteenth and Twentieth-Century History	1	1571	45
Wright	2010s	1	Calhoun	Craig J.	2	20	405	Religious Nationalism and the Secular State	0.333333	1651	45
Wright	2010s	1	Calhoun	Craig J.	0	21	317	Scientific Misconduct, Plagiarism, and Institutional Control of Misconduct	1	1738	45
Wright	2010s	1	Calhoun	Craig J.	0	22	831	Social, The: History of the Concept	1	1891	45
Wright	2010s	1	Calhoun	Craig J.	0	22	995	Sociology, History of	1	1910	45
Wright	2010s	1	Calhoun	Craig J.	0	23	228	Specialization and Recombination of Specialties in the Social Sciences	1	1922	45
Wright	2010s	1	Calhoun	Craig J.	4	25	345	Wallerstein, Immanuel (1930-)	0.2	2102	45
Wright	2010s	1	Callon	Michel	0	1	84	Actor-Network Theory	1	10	46
Wright	2010s	1	Callon	Michel	2	1	84	Actor-Network Theory	0.333333	10	46
Wright	2010s	1	Callon	Michel	0	1	84	Actor-Network Theory	1	10	46
Wright	2010s	1	Callon	Michel	1	1	84	Actor-Network Theory	0.5	10	46
Wright	2010s	1	Callon	Michel	1	1	84	Actor-Network Theory	0.5	10	46
Wright	2010s	1	Callon	Michel	0	1	84	Actor-Network Theory	1	10	46
Wright	2010s	1	Callon	Michel	2	1	84	Actor-Network Theory	0.333333	10	46
Wright	2010s	1	Callon	Michel	0	1	84	Actor-Network Theory	1	10	46
Wright	2010s	1	Callon	Michel	2	1	84	Actor-Network Theory	0.333333	10	46
Wright	2010s	1	Callon	Michel	1	1	84	Actor-Network Theory	0.5	10	46
Wright	2010s	1	Callon	Michel	1	2	669	Biomedical Sciences, History and Sociology of	0.5	147	46
Wright	2010s	1	Callon	Michel	0	5	611	Culture, Production of: Prospects for the Twenty-First Century	1	393	46
Wright	2010s	1	Callon	Michel	1	7	647	Engineering Studies	0.5	545	46
Wright	2010s	1	Callon	Michel	0	7	71	Economic Sociology	1	491	46
Wright	2010s	1	Callon	Michel	1	7	865	Epistemic Communities and Collaborative Research	0.5	565	46
Wright	2010s	1	Callon	Michel	0	9	176	Finance, Anthropology of	1	682	46
Wright	2010s	1	Callon	Michel	2	9	176	Finance, Anthropology of	0.333333	682	46
Wright	2010s	1	Callon	Michel	0	9	981	Genetics and Society	1	738	46
Wright	2010s	1	Callon	Michel	1	15	749	Money: Anthropological Aspects	0.5	1233	46
Wright	2010s	1	Callon	Michel	0	21	155	Science and Development	1	1713	46
Wright	2010s	1	Callon	Michel	0	21	204	Science and Technology Studies, History of	1	1720	46
Wright	2010s	1	Callon	Michel	1	21	204	Science and Technology Studies, History of	0.5	1720	46
Wright	2010s	1	Callon	Michel	2	21	259	Science, Public Engagement with	0.333333	1727	46
Wright	2010s	1	Callon	Michel	0	21	266	Science, Sociology of	1	1728	46
Wright	2010s	1	Callon	Michel	0	21	285	Scientific Controversies	1	1732	46
Wright	2010s	1	Callon	Michel	1	21	312	Scientific Knowledge, Sociology of	0.5	1737	46
Wright	2010s	1	Callon	Michel	0	21	312	Scientific Knowledge, Sociology of	1	1737	46
Wright	2010s	1	Callon	Michel	2	21	326	Scientometrics	0.333333	1740	46
Wright	2010s	1	Callon	Michel	0	22	4	Situated Knowledge, Feminist and Science and Technology Studies Perspectives	1	1800	46
Wright	2010s	1	Callon	Michel	2	24	128	Technology Assessment	0.333333	1983	46
Wright	2010s	1	Callon	Michel	0	24	139	Technology, Social Construction of	1	1988	46
Wright	2010s	1	Callon	Michel	0	24	139	Technology, Social Construction of	1	1988	46
Wright	2010s	1	Callon	Michel	2	24	748	Unintended Consequences: History of the Concept	0.333333	2043	46
Wright	2010s	1	Callon	Michel	0	24	748	Unintended Consequences: History of the Concept	1	2043	46
Wright	2010s	1	Campbell	Donald T.	1	1	565	Allport, Gordon W (1897-1967)	0.5	45	47
Wright	2010s	1	Campbell	Donald T.	0	3	193	Case-Oriented Research	1	184	47
Wright	2010s	1	Campbell	Donald T.	1	3	193	Case-Oriented Research	0.5	184	47
Wright	2010s	1	Campbell	Donald T.	0	3	201	Case Studies	1	180	47
Wright	2010s	1	Campbell	Donald T.	1	3	201	Case Studies	0.5	180	47
Wright	2010s	1	Campbell	Donald T.	1	3	249	Causal Analysis, History of	0.5	187	47
Wright	2010s	1	Campbell	Donald T.	1	3	249	Causal Analysis, History of	0.5	187	47
Wright	2010s	1	Campbell	Donald T.	2	3	254	Causal Counterfactuals in Social Science Research	0.333333	188	47
Wright	2010s	1	Campbell	Donald T.	1	3	254	Causal Counterfactuals in Social Science Research	0.5	188	47
Wright	2010s	1	Campbell	Donald T.	1	4	444	Comparative Studies: Method and Design	0.5	285	47
Wright	2010s	1	Campbell	Donald T.	1	4	513	Computerized Test Construction	0.5	290	47
Wright	2010s	1	Campbell	Donald T.	1	4	588	Conflict and Conflict Resolution, Social Psychology of	0.5	296	47
Wright	2010s	1	Campbell	Donald T.	1	4	843	Control Variables in Research	0.5	318	47
Wright	2010s	1	Campbell	Donald T.	2	5	316	Cross-Cultural Psychology	0.333333	360	47
Wright	2010s	1	Campbell	Donald T.	2	5	326	Cross-Cultural Research Methods in Sociology	0.333333	362	47
Wright	2010s	1	Campbell	Donald T.	2	5	61	Cost-Benefit and Cost-Effectiveness Analyses in Evaluation Research	0.333333	331	47
Wright	2010s	1	Campbell	Donald T.	2	7	231	Educational Evaluation: Overview	0.333333	508	47
Wright	2010s	1	Campbell	Donald T.	2	8	167	Ethnocentrism	0.333333	592	47
Wright	2010s	1	Campbell	Donald T.	1	8	167	Ethnocentrism	0.5	592	47
Wright	2010s	1	Campbell	Donald T.	1	8	174	Ethnocentrism and Prejudice: History of the Concepts	0.5	593	47
Wright	2010s	1	Campbell	Donald T.	3	8	191	Ethnography in Applied Social Research	0.25	595	47
Wright	2010s	1	Campbell	Donald T.	0	8	390	Evolution, Natural and Social: Philosophical Aspects	1	611	47
Wright	2010s	1	Campbell	Donald T.	0	8	440	Evolutionary Epistemology	1	616	47
Wright	2010s	1	Campbell	Donald T.	1	8	534	Experimental Design: Large-Scale Social Experimentation	0.5	627	47
Wright	2010s	1	Campbell	Donald T.	1	8	570	Experimentation in Psychology, History of	0.5	631	47
Wright	2010s	1	Campbell	Donald T.	0	8	621	External Validity	1	636	47
Wright	2010s	1	Campbell	Donald T.	1	8	621	External Validity	0.5	636	47
Wright	2010s	1	Campbell	Donald T.	1	8	621	External Validity	0.5	636	47
Wright	2010s	1	Campbell	Donald T.	2	8	622	External Validity	0.333333	636	47
Wright	2010s	1	Campbell	Donald T.	1	9	133	Field Experiments	0.5	678	47
Wright	2010s	1	Campbell	Donald T.	0	9	133	Field Experiments	1	678	47
Wright	2010s	1	Campbell	Donald T.	2	9	134	Field Experiments	0.333333	678	47
Wright	2010s	1	Campbell	Donald T.	0	9	524	Functional Explanation: Philosophical Aspects	1	703	47
Wright	2010s	1	Campbell	Donald T.	1	9	844	Generalization: Conceptions in the Social Sciences	0.5	730	47
Wright	2010s	1	Campbell	Donald T.	0	9	844	Generalization: Conceptions in the Social Sciences	1	730	47
Wright	2010s	1	Campbell	Donald T.	0	9	844	Generalization: Conceptions in the Social Sciences	1	730	47
Wright	2010s	1	Campbell	Donald T.	2	9	844	Generalization: Conceptions in the Social Sciences	0.333333	730	47
Wright	2010s	1	Campbell	Donald T.	1	9	844	Generalization: Conceptions in the Social Sciences	0.5	730	47
Wright	2010s	1	Campbell	Donald T.	1	12	414	Intergroup Relations	0.5	941	47
Wright	2010s	1	Campbell	Donald T.	1	12	454	Internal Validity	0.5	943	47
Wright	2010s	1	Campbell	Donald T.	1	12	454	Internal Validity	0.5	943	47
Wright	2010s	1	Campbell	Donald T.	1	12	454	Internal Validity	0.5	943	47
Wright	2010s	1	Campbell	Donald T.	1	12	454	Internal Validity	0.5	943	47
Wright	2010s	1	Campbell	Donald T.	0	12	454	Internal Validity	1	943	47
Wright	2010s	1	Campbell	Donald T.	0	12	454	Internal Validity	1	943	47
Wright	2010s	1	Campbell	Donald T.	2	12	454	Internal Validity	0.333333	943	47
Wright	2010s	1	Campbell	Donald T.	2	12	655	Interrupted Time Series Quasi-Experimental Designs	0.333333	960	47
Wright	2010s	1	Campbell	Donald T.	2	12	655	Interrupted Time Series Quasi-Experimental Designs	0.333333	960	47
Wright	2010s	1	Campbell	Donald T.	0	12	655	Interrupted Time Series Quasi-Experimental Designs	1	960	47
Wright	2010s	1	Campbell	Donald T.	0	12	655	Interrupted Time Series Quasi-Experimental Designs	1	960	47
Wright	2010s	1	Campbell	Donald T.	0	12	655	Interrupted Time Series Quasi-Experimental Designs	1	960	47
Wright	2010s	1	Campbell	Donald T.	1	12	655	Interrupted Time Series Quasi-Experimental Designs	0.5	960	47
Wright	2010s	1	Campbell	Donald T.	1	12	655	Interrupted Time Series Quasi-Experimental Designs	0.5	960	47
Wright	2010s	1	Campbell	Donald T.	3	12	655	Interrupted Time Series Quasi-Experimental Designs	0.25	960	47
Wright	2010s	1	Campbell	Donald T.	1	12	655	Interrupted Time Series Quasi-Experimental Designs	0.5	960	47
Wright	2010s	1	Campbell	Donald T.	3	12	675	Interviewing, History of	0.25	962	47
Wright	2010s	1	Campbell	Donald T.	1	14	356	Longitudinal Research: Panel Retention	0.5	1107	47
Wright	2010s	1	Campbell	Donald T.	1	15	69	Mediating Variable	0.5	1171	47
Wright	2010s	1	Campbell	Donald T.	2	15	69	Mediating Variable	0.333333	1171	47
Wright	2010s	1	Campbell	Donald T.	1	16	855	Nonequivalent Group Designs	0.5	1323	47
Wright	2010s	1	Campbell	Donald T.	1	16	855	Nonequivalent Group Designs	0.5	1323	47
Wright	2010s	1	Campbell	Donald T.	0	17	112	Observational Studies: Overview	1	1338	47
Wright	2010s	1	Campbell	Donald T.	1	17	112	Observational Studies: Overview	0.5	1338	47
Wright	2010s	1	Campbell	Donald T.	0	17	112	Observational Studies: Overview	1	1338	47
Wright	2010s	1	Campbell	Donald T.	0	17	112	Observational Studies: Overview	1	1338	47
Wright	2010s	1	Campbell	Donald T.	2	17	112	Observational Studies: Overview	0.333333	1338	47
Wright	2010s	1	Campbell	Donald T.	0	17	773	Personality and Creativity	1	1405	47
Wright	2010s	1	Campbell	Donald T.	0	18	287	Policy Analysis: Evidence Based Policy-Making	1	1435	47
Wright	2010s	1	Campbell	Donald T.	0	18	623	Positivism, History of	1	1469	47
Wright	2010s	1	Campbell	Donald T.	2	19	146	Propensity Scoring	0.333333	1528	47
Wright	2010s	1	Campbell	Donald T.	1	19	740	Quasi- and Field Experiment	0.5	1585	47
Wright	2010s	1	Campbell	Donald T.	0	19	740	Quasi- and Field Experiment	1	1585	47
Wright	2010s	1	Campbell	Donald T.	1	19	740	Quasi- and Field Experiment	0.5	1585	47
Wright	2010s	1	Campbell	Donald T.	0	19	741	Quasi- and Field Experiment	1	1585	47
Wright	2010s	1	Campbell	Donald T.	1	19	746	Quasi-Experimental Designs	0.5	1586	47
Wright	2010s	1	Campbell	Donald T.	1	19	746	Quasi-Experimental Designs	0.5	1586	47
Wright	2010s	1	Campbell	Donald T.	2	19	746	Quasi-Experimental Designs	0.333333	1586	47
Wright	2010s	1	Campbell	Donald T.	1	19	746	Quasi-Experimental Designs	0.5	1586	47
Wright	2010s	1	Campbell	Donald T.	1	19	886	Random Assignment: Implementation in Complex Field Settings	0.5	1602	47
Wright	2010s	1	Campbell	Donald T.	1	20	158	Regression Discontinuity Design	0.5	1620	47
Wright	2010s	1	Campbell	Donald T.	1	20	158	Regression Discontinuity Design	0.5	1620	47
Wright	2010s	1	Campbell	Donald T.	2	20	159	Regression Discontinuity Design	0.333333	1620	47
Wright	2010s	1	Campbell	Donald T.	9	20	159	Regression Discontinuity Design	0.1	1620	47
Wright	2010s	1	Campbell	Donald T.	1	20	159	Regression Discontinuity Design	0.5	1620	47
Wright	2010s	1	Campbell	Donald T.	1	20	247	Reliability and Validity Assessment: New Approaches	0.5	1630	47
Wright	2010s	1	Campbell	Donald T.	1	20	25	Realism, in Applied Research	0.5	1610	47
Wright	2010s	1	Campbell	Donald T.	0	20	25	Realism, in Applied Research	1	1610	47
Wright	2010s	1	Campbell	Donald T.	3	20	252	Reliability: Measurement	0.25	1631	47
Wright	2010s	1	Campbell	Donald T.	3	21	540	Self-Regulated Learning	0.25	1761	47
Wright	2010s	1	Campbell	Donald T.	1	21	613	Sensation Seeking: Behavioral Expressions and Biosocial Bases	0.5	1768	47
Wright	2010s	1	Campbell	Donald T.	0	22	190	Social Categorization	1	1815	47
Wright	2010s	1	Campbell	Donald T.	1	22	300	Social Experiments	0.5	1828	47
Wright	2010s	1	Campbell	Donald T.	1	24	103	Teamwork and Team Performance Measurement	0.5	1981	47
Wright	2010s	1	Campbell	Donald T.	1	24	643	Triangulation: Methodology	0.5	2029	47
Wright	2010s	1	Campbell	Donald T.	0	24	643	Triangulation: Methodology	1	2029	47
Wright	2010s	1	Campbell	Donald T.	1	24	643	Triangulation: Methodology	0.5	2029	47
Wright	2010s	1	Campbell	Donald T.	2	24	643	Triangulation: Methodology	0.333333	2029	47
Wright	2010s	1	Campbell	Donald T.	1	24	643	Triangulation: Methodology	0.5	2029	47
Wright	2010s	1	Campbell	Donald T.	3	24	644	Triangulation: Methodology	0.25	2029	47
Wright	2010s	1	Campbell	Donald T.	0	24	772	Unobtrusive Methods, History of	1	2045	47
Wright	2010s	1	Campbell	Donald T.	0	24	772	Unobtrusive Methods, History of	1	2045	47
Wright	2010s	1	Campbell	Donald T.	1	24	772	Unobtrusive Methods, History of	0.5	2045	47
Wright	2010s	1	Campbell	Donald T.	0	24	772	Unobtrusive Methods, History of	1	2045	47
Wright	2010s	1	Campbell	Donald T.	3	24	773	Unobtrusive Methods, History of	0.25	2045	47
Wright	2010s	1	Campbell	Donald T.	4	24	773	Unobtrusive Methods, History of	0.2	2045	47
Wright	2010s	1	Campbell	Donald T.	0	25	757	Worldview	1	2139	47
Wright	2010s	1	Cantril	Hadley	1	4	193	Collective Memory, Psychology of	0.5	253	48
Wright	2010s	1	Cantril	Hadley	1	19	411	Psychology, History of (Early Period)	0.5	1553	48
Wright	2010s	1	Cantril	Hadley	2	22	347	Social Influence, Social Psychology of	0.333333	1836	48
Wright	2010s	1	Cantril	Hadley	0	24	405	Time Use Research: Subjective Time Use	1	2004	48
Wright	2010s	1	Cantril	Hadley	1	25	46	Values, Social Psychology of	0.5	2075	48
Wright	2010s	1	Cartwright	Dorwin P.	2	9	366	Formal Methods of Cultural Analysis	0.333333	693	49
Wright	2010s	1	Cartwright	Dorwin P.	1	13	903	Levels of Analysis in Social Psychology	0.5	1076	49
Wright	2010s	1	Cartwright	Dorwin P.	1	16	531	Network Analysis, History of	0.5	1302	49
Wright	2010s	1	Cartwright	Dorwin P.	1	22	106	Small Group Research, History of	0.5	1808	49
Wright	2010s	1	Cartwright	Dorwin P.	1	22	477	Social Networks	0.5	1855	49
Wright	2010s	1	Cartwright	Dorwin P.	2	22	477	Social Networks	0.333333	1855	49
Wright	2010s	1	Cartwright	Dorwin P.	2	22	483	Social Networks, Algebra of	0.333333	1856	49
Wright	2010s	1	Cartwright	Dorwin P.	1	23	608	Structural Balance Theory: Recent Developments	0.5	1951	49
Wright	2010s	1	Castells	Manuel	0	1	53	Academic Research and Employment: Recent Changes in Europe and the United States	1	6	50
Wright	2010s	1	Castells	Manuel	0	1	941	Area and International Studies: Political Economy	1	81	50
Wright	2010s	1	Castells	Manuel	0	3	583	Cities and the Financial Crisis	1	204	50
Wright	2010s	1	Castells	Manuel	0	3	583	Cities and the Financial Crisis	1	204	50
Wright	2010s	1	Castells	Manuel	0	3	591	Cities: Capital, Global, and World	1	205	50
Wright	2010s	1	Castells	Manuel	0	3	616	Citizen Journalism	1	206	50
Wright	2010s	1	Castells	Manuel	0	4	179	Collective Identity	1	251	50
Wright	2010s	1	Castells	Manuel	0	4	367	Community Sociology	1	275	50
Wright	2010s	1	Castells	Manuel	0	4	367	Community Sociology	1	275	50
Wright	2010s	1	Castells	Manuel	0	4	592	Conflict and Consensus	1	297	50
Wright	2010s	1	Castells	Manuel	0	5	259	Critical Planning Theory	1	353	50
Wright	2010s	1	Castells	Manuel	0	6	280	Development and the State	1	445	50
Wright	2010s	1	Castells	Manuel	1	6	288	Development and Urbanization	0.5	444	50
Wright	2010s	1	Castells	Manuel	1	6	288	Development and Urbanization	0.5	444	50
Wright	2010s	1	Castells	Manuel	4	6	30	Degrowth	0.2	421	50
Wright	2010s	1	Castells	Manuel	1	6	410	Diffusion: Geographical Aspects	0.5	454	50
Wright	2010s	1	Castells	Manuel	0	6	501	Discourse and Indentity	1	461	50
Wright	2010s	1	Castells	Manuel	0	6	555	Disposable Youth in America in the Age of Neoliberalism	1	464	50
Wright	2010s	1	Castells	Manuel	0	6	792	East Asian Studies: Economics	1	482	50
Wright	2010s	1	Castells	Manuel	0	7	389	Elites, Anthropology of	1	523	50
Wright	2010s	1	Castells	Manuel	0	7	66	Economic Restructuring: Geographic Aspects	1	490	50
Wright	2010s	1	Castells	Manuel	0	9	713	Gender and Place	1	720	50
Wright	2010s	1	Castells	Manuel	1	9	713	Gender and Place	0.5	720	50
Wright	2010s	1	Castells	Manuel	0	10	237	Globalization, Anthropology of	1	759	50
Wright	2010s	1	Castells	Manuel	0	10	245	Globalization: Geographical Aspects	1	760	50
Wright	2010s	1	Castells	Manuel	0	10	312	Governmentality	1	767	50
Wright	2010s	1	Castells	Manuel	1	10	860	Higher Education Market	0.5	812	50
Wright	2010s	1	Castells	Manuel	0	11	238	Housing and Cities	1	841	50
Wright	2010s	1	Castells	Manuel	0	11	287	Human Ecology	1	844	50
Wright	2010s	1	Castells	Manuel	0	11	546	Identity Movements	1	861	50
Wright	2010s	1	Castells	Manuel	0	12	376	Interest Groups, History of	1	935	50
Wright	2010s	1	Castells	Manuel	0	12	540	International Organisations and Education	1	945	50
Wright	2010s	1	Castells	Manuel	0	12	604	Internet and Social Media: Anthropological Aspects	1	951	50
Wright	2010s	1	Castells	Manuel	0	12	604	Internet and Social Media: Anthropological Aspects	1	951	50
Wright	2010s	1	Castells	Manuel	0	12	604	Internet and Social Media: Anthropological Aspects	1	951	50
Wright	2010s	1	Castells	Manuel	0	12	89	Information Society	1	903	50
Wright	2010s	1	Castells	Manuel	0	12	89	Information Society	1	903	50
Wright	2010s	1	Castells	Manuel	0	12	917	Just City	1	985	50
Wright	2010s	1	Castells	Manuel	0	12	917	Just City	1	985	50
Wright	2010s	1	Castells	Manuel	0	12	917	Just City	1	985	50
Wright	2010s	1	Castells	Manuel	0	12	93	Information Society, Geography of	1	904	50
Wright	2010s	1	Castells	Manuel	0	13	110	Knowledge Society, History of	1	997	50
Wright	2010s	1	Castells	Manuel	0	13	162	Labor, Division of	1	1006	50
Wright	2010s	1	Castells	Manuel	0	14	291	Location Theory	1	1102	50
Wright	2010s	1	Castells	Manuel	0	14	678	Marxist Geography	1	1141	50
Wright	2010s	1	Castells	Manuel	0	14	711	Mass Media and Cultural Identity	1	1145	50
Wright	2010s	1	Castells	Manuel	0	14	731	Mass Media: Introduction and Schools of Thought	1	1149	50
Wright	2010s	1	Castells	Manuel	0	15	17	Media and History	1	1168	50
Wright	2010s	1	Castells	Manuel	3	15	634	Mobile Communication	0.25	1218	50
Wright	2010s	1	Castells	Manuel	0	15	713	Modernization, Sociological Theories of	1	1228	50
Wright	2010s	1	Castells	Manuel	0	16	550	Network Paradigm: Applications in Organizational Science	1	1303	50
Wright	2010s	1	Castells	Manuel	0	16	571	Networks, Geography of	1	1307	50
Wright	2010s	1	Castells	Manuel	0	16	571	Networks, Geography of	1	1307	50
Wright	2010s	1	Castells	Manuel	0	16	780	New Media and Democracy in the Arab World	1	1316	50
Wright	2010s	1	Castells	Manuel	0	16	792	New Media and the Digital Divide	1	1318	50
Wright	2010s	1	Castells	Manuel	0	16	792	New Media and the Digital Divide	1	1318	50
Wright	2010s	1	Castells	Manuel	1	16	804	New Media, Political Mobilization, and the Arab Spring	0.5	1320	50
Wright	2010s	1	Castells	Manuel	0	16	804	New Media, Political Mobilization, and the Arab Spring	1	1320	50
Wright	2010s	1	Castells	Manuel	0	16	804	New Media, Political Mobilization, and the Arab Spring	1	1320	50
Wright	2010s	1	Castells	Manuel	2	17	679	Peasants in Anthropology	0.333333	1388	50
Wright	2010s	1	Castells	Manuel	0	18	207	Planning Theory: The Good City and Its Governance	1	1427	50
Wright	2010s	1	Castells	Manuel	0	18	319	Policy Networks	1	1439	50
Wright	2010s	1	Castells	Manuel	0	18	319	Policy Networks	1	1439	50
Wright	2010s	1	Castells	Manuel	0	18	669	Postindustrial Societies	1	1474	50
Wright	2010s	1	Castells	Manuel	0	19	609	Public Sphere and the Media	1	1569	50
Wright	2010s	1	Castells	Manuel	0	20	262	Religion and Economic Life	1	1633	50
Wright	2010s	1	Castells	Manuel	0	20	626	Revolution	1	1667	50
Wright	2010s	1	Castells	Manuel	0	20	678	Right to the City: A Liberal-Democratic Perspective	1	1675	50
Wright	2010s	1	Castells	Manuel	0	21	155	Science and Development	1	1713	50
Wright	2010s	1	Castells	Manuel	0	21	155	Science and Development	1	1713	50
Wright	2010s	1	Castells	Manuel	0	21	224	Science Communication	1	1711	50
Wright	2010s	1	Castells	Manuel	0	22	117	Smart Cities	1	1809	50
Wright	2010s	1	Castells	Manuel	0	22	306	Social Geography	1	1829	50
Wright	2010s	1	Castells	Manuel	0	22	440	Social Movements, Geography of	1	1849	50
Wright	2010s	1	Castells	Manuel	0	22	517	Social Protest and New Media	1	1861	50
Wright	2010s	1	Castells	Manuel	0	23	316	Sport, Sociology of	1	1927	50
Wright	2010s	1	Castells	Manuel	0	23	822	Sustainable Development and Social Work	1	1968	50
Wright	2010s	1	Castells	Manuel	0	24	145	Technology Transfer	1	1984	50
Wright	2010s	1	Castells	Manuel	0	24	781	Urban Anthropology	1	2046	50
Wright	2010s	1	Castells	Manuel	0	24	781	Urban Anthropology	1	2046	50
Wright	2010s	1	Castells	Manuel	0	24	781	Urban Anthropology	1	2046	50
Wright	2010s	1	Castells	Manuel	0	24	787	Urban Conflicts	1	2047	50
Wright	2010s	1	Castells	Manuel	0	24	787	Urban Conflicts	1	2047	50
Wright	2010s	1	Castells	Manuel	0	24	787	Urban Conflicts	1	2047	50
Wright	2010s	1	Castells	Manuel	0	24	799	Urban Entrepreneurialism	1	2049	50
Wright	2010s	1	Castells	Manuel	0	24	799	Urban Entrepreneurialism	1	2049	50
Wright	2010s	1	Castells	Manuel	0	24	822	Urban Informality: The Production and Regulation of Space	1	2052	50
Wright	2010s	1	Castells	Manuel	2	24	822	Urban Informality: The Production and Regulation of Space	0.333333	2052	50
Wright	2010s	1	Castells	Manuel	0	24	906	Urban Policy in Europe	1	2060	50
Wright	2010s	1	Castells	Manuel	0	24	932	Urban Sociology	1	2064	50
Wright	2010s	1	Castells	Manuel	0	25	381	War: Anthropological Aspects, Historical Development of	1	2109	50
Wright	2010s	1	Castells	Manuel	0	25	661	Work and Industry, Sociology of	1	2131	50
Wright	2010s	1	Castells	Manuel	3	25	841	Youth Movements	0.25	2146	50
Wright	2010s	1	Castells	Manuel	0	25	841	Youth Movements	1	2146	50
Wright	2010s	1	Childe	Vere G.	0	1	904	Archaeology, Theory in	1	76	51
Wright	2010s	1	Childe	Vere G.	0	4	613	Conflict and War, Archaeology of: Weapons and Artifacts	1	300	51
Wright	2010s	1	Childe	Vere G.	0	8	104	Ethnic Identity and Ethnicity in Archaeology	1	585	51
Wright	2010s	1	Childe	Vere G.	0	8	104	Ethnic Identity and Ethnicity in Archaeology	1	585	51
Wright	2010s	1	Childe	Vere G.	0	8	104	Ethnic Identity and Ethnicity in Archaeology	1	585	51
Wright	2010s	1	Childe	Vere G.	0	14	672	Marxist Archaeology	1	1140	51
Wright	2010s	1	Childe	Vere G.	0	14	672	Marxist Archaeology	1	1140	51
Wright	2010s	1	Childe	Vere G.	0	14	672	Marxist Archaeology	1	1140	51
Wright	2010s	1	Childe	Vere G.	0	14	672	Marxist Archaeology	1	1140	51
Wright	2010s	1	Childe	Vere G.	0	14	672	Marxist Archaeology	1	1140	51
Wright	2010s	1	Childe	Vere G.	0	14	672	Marxist Archaeology	1	1140	51
Wright	2010s	1	Childe	Vere G.	0	14	672	Marxist Archaeology	1	1140	51
Wright	2010s	1	Childe	Vere G.	0	23	375	States and Civilizations, Archaeology of	1	1936	51
Wright	2010s	1	Childe	Vere G.	0	25	673	Work, History of	1	2133	51
Wright	2010s	1	Chomsky	(Avram) Noam	0	1	537	Algorithmic Complexity	1	40	52
Wright	2010s	1	Chomsky	(Avram) Noam	0	1	679	Anaphora	1	53	52
Wright	2010s	1	Chomsky	(Avram) Noam	0	1	679	Anaphora	1	53	52
Wright	2010s	1	Chomsky	(Avram) Noam	0	1	821	Aphasia	1	69	52
Wright	2010s	1	Chomsky	(Avram) Noam	0	1	954	Area Studies, History of	1	79	52
Wright	2010s	1	Chomsky	(Avram) Noam	0	2	709	Bloomfield, Leonard (1887-1949)	1	149	52
Wright	2010s	1	Chomsky	(Avram) Noam	1	2	709	Bloomfield, Leonard (1887-1949)	0.5	149	52
Wright	2010s	1	Chomsky	(Avram) Noam	0	3	19	Business Ethics	1	171	52
Wright	2010s	1	Chomsky	(Avram) Noam	0	3	265	Causation: Physical, Mental, and Social	1	189	52
Wright	2010s	1	Chomsky	(Avram) Noam	0	4	108	Cognitive Psychology: History	1	241	52
Wright	2010s	1	Chomsky	(Avram) Noam	0	4	108	Cognitive Psychology: History	1	241	52
Wright	2010s	1	Chomsky	(Avram) Noam	0	4	300	Communicative Competence: Linguistic Aspects	1	267	52
Wright	2010s	1	Chomsky	(Avram) Noam	0	4	300	Communicative Competence: Linguistic Aspects	1	267	52
Wright	2010s	1	Chomsky	(Avram) Noam	2	4	301	Communicative Competence: Linguistic Aspects	0.333333	267	52
Wright	2010s	1	Chomsky	(Avram) Noam	0	4	833	Control, Syntactic	1	320	52
Wright	2010s	1	Chomsky	(Avram) Noam	0	5	102	Counter-Insurgencies and the Social Sciences	1	333	52
Wright	2010s	1	Chomsky	(Avram) Noam	0	6	555	Disposable Youth in America in the Age of Neoliberalism	1	464	52
Wright	2010s	1	Chomsky	(Avram) Noam	0	9	210	First Language Acquisition, Linguistic Theory of	1	684	52
Wright	2010s	1	Chomsky	(Avram) Noam	0	9	210	First Language Acquisition, Linguistic Theory of	1	684	52
Wright	2010s	1	Chomsky	(Avram) Noam	0	9	332	Foreign Language Teaching and Learning	1	692	52
Wright	2010s	1	Chomsky	(Avram) Noam	0	9	878	Generative Grammar	1	736	52
Wright	2010s	1	Chomsky	(Avram) Noam	0	9	878	Generative Grammar	1	736	52
Wright	2010s	1	Chomsky	(Avram) Noam	0	9	878	Generative Grammar	1	736	52
Wright	2010s	1	Chomsky	(Avram) Noam	0	9	878	Generative Grammar	1	736	52
Wright	2010s	1	Chomsky	(Avram) Noam	0	9	878	Generative Grammar	1	736	52
Wright	2010s	1	Chomsky	(Avram) Noam	0	9	878	Generative Grammar	1	736	52
Wright	2010s	1	Chomsky	(Avram) Noam	0	9	878	Generative Grammar	1	736	52
Wright	2010s	1	Chomsky	(Avram) Noam	0	9	878	Generative Grammar	1	736	52
Wright	2010s	1	Chomsky	(Avram) Noam	0	9	878	Generative Grammar	1	736	52
Wright	2010s	1	Chomsky	(Avram) Noam	0	9	878	Generative Grammar	1	736	52
Wright	2010s	1	Chomsky	(Avram) Noam	1	9	878	Generative Grammar	0.5	736	52
Wright	2010s	1	Chomsky	(Avram) Noam	0	9	878	Generative Grammar	1	736	52
Wright	2010s	1	Chomsky	(Avram) Noam	0	9	878	Generative Grammar	1	736	52
Wright	2010s	1	Chomsky	(Avram) Noam	0	9	878	Generative Grammar	1	736	52
Wright	2010s	1	Chomsky	(Avram) Noam	0	9	878	Generative Grammar	1	736	52
Wright	2010s	1	Chomsky	(Avram) Noam	0	10	120	Gesture in Linguistics	1	747	52
Wright	2010s	1	Chomsky	(Avram) Noam	0	10	322	Grammatical Agreement	1	769	52
Wright	2010s	1	Chomsky	(Avram) Noam	0	10	322	Grammatical Agreement	1	769	52
Wright	2010s	1	Chomsky	(Avram) Noam	0	10	323	Grammatical Agreement	1	769	52
Wright	2010s	1	Chomsky	(Avram) Noam	1	10	746	Hegemony and Cultural Resistance	0.5	798	52
Wright	2010s	1	Chomsky	(Avram) Noam	0	12	281	Intellectuals, Sociology of	1	923	52
Wright	2010s	1	Chomsky	(Avram) Noam	0	12	723	Irrationality: Philosophical Aspects	1	969	52
Wright	2010s	1	Chomsky	(Avram) Noam	0	13	249	Language Acquisition	1	1012	52
Wright	2010s	1	Chomsky	(Avram) Noam	0	13	279	Language and Poetic Structure	1	1021	52
Wright	2010s	1	Chomsky	(Avram) Noam	0	13	279	Language and Poetic Structure	1	1021	52
Wright	2010s	1	Chomsky	(Avram) Noam	1	13	279	Language and Poetic Structure	0.5	1021	52
Wright	2010s	1	Chomsky	(Avram) Noam	0	13	298	Language and Thought: The Neo-Whorfian Hypothesis	1	1024	52
Wright	2010s	1	Chomsky	(Avram) Noam	0	13	312	Language Development, Theories of	1	1013	52
Wright	2010s	1	Chomsky	(Avram) Noam	0	13	323	Language Development: Evolutionary Theories	1	1014	52
Wright	2010s	1	Chomsky	(Avram) Noam	0	13	323	Language Development: Evolutionary Theories	1	1014	52
Wright	2010s	1	Chomsky	(Avram) Noam	0	13	323	Language Development: Evolutionary Theories	1	1014	52
Wright	2010s	1	Chomsky	(Avram) Noam	0	13	334	Language Disorders, Treatment and Remediation of	1	1016	52
Wright	2010s	1	Chomsky	(Avram) Noam	1	13	89	Knowledge (Explicit, Implicit and Tacit): Philosophical Aspects	0.5	996	52
Wright	2010s	1	Chomsky	(Avram) Noam	0	13	89	Knowledge (Explicit, Implicit and Tacit): Philosophical Aspects	1	996	52
Wright	2010s	1	Chomsky	(Avram) Noam	0	13	89	Knowledge (Explicit, Implicit and Tacit): Philosophical Aspects	1	996	52
Wright	2010s	1	Chomsky	(Avram) Noam	0	13	89	Knowledge (Explicit, Implicit and Tacit): Philosophical Aspects	1	996	52
Wright	2010s	1	Chomsky	(Avram) Noam	0	13	89	Knowledge (Explicit, Implicit and Tacit): Philosophical Aspects	1	996	52
Wright	2010s	1	Chomsky	(Avram) Noam	0	13	89	Knowledge (Explicit, Implicit and Tacit): Philosophical Aspects	1	996	52
Wright	2010s	1	Chomsky	(Avram) Noam	0	13	947	Lexicon	1	1077	52
Wright	2010s	1	Chomsky	(Avram) Noam	0	13	947	Lexicon	1	1077	52
Wright	2010s	1	Chomsky	(Avram) Noam	0	14	174	Linguistic Anthropology	1	1091	52
Wright	2010s	1	Chomsky	(Avram) Noam	0	14	174	Linguistic Anthropology	1	1091	52
Wright	2010s	1	Chomsky	(Avram) Noam	0	14	182	Linguistic Approaches to Agrammatism	1	1092	52
Wright	2010s	1	Chomsky	(Avram) Noam	0	14	182	Linguistic Approaches to Agrammatism	1	1092	52
Wright	2010s	1	Chomsky	(Avram) Noam	0	14	182	Linguistic Approaches to Agrammatism	1	1092	52
Wright	2010s	1	Chomsky	(Avram) Noam	0	14	213	Linguistic Typology	1	1095	52
Wright	2010s	1	Chomsky	(Avram) Noam	0	14	218	Linguistics, History of	1	1096	52
Wright	2010s	1	Chomsky	(Avram) Noam	0	14	218	Linguistics, History of	1	1096	52
Wright	2010s	1	Chomsky	(Avram) Noam	0	14	229	Linguistics: Overview	1	1098	52
Wright	2010s	1	Chomsky	(Avram) Noam	0	14	229	Linguistics: Overview	1	1098	52
Wright	2010s	1	Chomsky	(Avram) Noam	0	14	297	Logic and Linguistics	1	1103	52
Wright	2010s	1	Chomsky	(Avram) Noam	0	14	297	Logic and Linguistics	1	1103	52
Wright	2010s	1	Chomsky	(Avram) Noam	0	14	537	Markedness in Linguistics	1	1127	52
Wright	2010s	1	Chomsky	(Avram) Noam	0	14	537	Markedness in Linguistics	1	1127	52
Wright	2010s	1	Chomsky	(Avram) Noam	1	14	537	Markedness in Linguistics	0.5	1127	52
Wright	2010s	1	Chomsky	(Avram) Noam	1	14	537	Markedness in Linguistics	0.5	1127	52
Wright	2010s	1	Chomsky	(Avram) Noam	0	14	815	Mathematical Psychology: History	1	1153	52
Wright	2010s	1	Chomsky	(Avram) Noam	1	15	17	Media and History	0.5	1168	52
Wright	2010s	1	Chomsky	(Avram) Noam	0	15	587	Mirror Neurons, Theory of	1	1215	52
Wright	2010s	1	Chomsky	(Avram) Noam	0	15	756	Montague Grammar	1	1234	52
Wright	2010s	1	Chomsky	(Avram) Noam	0	16	467	Neoliberalism	1	1298	52
Wright	2010s	1	Chomsky	(Avram) Noam	0	16	688	Neurolinguistics, History of	1	1312	52
Wright	2010s	1	Chomsky	(Avram) Noam	0	16	7	Movement Theory and Constraints in Syntax	1	1253	52
Wright	2010s	1	Chomsky	(Avram) Noam	0	16	7	Movement Theory and Constraints in Syntax	1	1253	52
Wright	2010s	1	Chomsky	(Avram) Noam	0	16	7	Movement Theory and Constraints in Syntax	1	1253	52
Wright	2010s	1	Chomsky	(Avram) Noam	0	16	7	Movement Theory and Constraints in Syntax	1	1253	52
Wright	2010s	1	Chomsky	(Avram) Noam	0	16	7	Movement Theory and Constraints in Syntax	1	1253	52
Wright	2010s	1	Chomsky	(Avram) Noam	0	16	7	Movement Theory and Constraints in Syntax	1	1253	52
Wright	2010s	1	Chomsky	(Avram) Noam	0	16	7	Movement Theory and Constraints in Syntax	1	1253	52
Wright	2010s	1	Chomsky	(Avram) Noam	0	16	7	Movement Theory and Constraints in Syntax	1	1253	52
Wright	2010s	1	Chomsky	(Avram) Noam	0	16	7	Movement Theory and Constraints in Syntax	1	1253	52
Wright	2010s	1	Chomsky	(Avram) Noam	0	16	7	Movement Theory and Constraints in Syntax	1	1253	52
Wright	2010s	1	Chomsky	(Avram) Noam	0	16	7	Movement Theory and Constraints in Syntax	1	1253	52
Wright	2010s	1	Chomsky	(Avram) Noam	0	16	7	Movement Theory and Constraints in Syntax	1	1253	52
Wright	2010s	1	Chomsky	(Avram) Noam	0	16	7	Movement Theory and Constraints in Syntax	1	1253	52
Wright	2010s	1	Chomsky	(Avram) Noam	0	16	7	Movement Theory and Constraints in Syntax	1	1253	52
Wright	2010s	1	Chomsky	(Avram) Noam	0	16	7	Movement Theory and Constraints in Syntax	1	1253	52
Wright	2010s	1	Chomsky	(Avram) Noam	0	18	313	Policy Knowledge: Universities	1	1438	52
Wright	2010s	1	Chomsky	(Avram) Noam	1	18	478	Political Sociology	0.5	1457	52
Wright	2010s	1	Chomsky	(Avram) Noam	1	18	80	Phonology	0.5	1419	52
Wright	2010s	1	Chomsky	(Avram) Noam	0	19	14	Probabilistic Grammars and their Applications	1	1513	52
Wright	2010s	1	Chomsky	(Avram) Noam	0	19	358	Psycholinguistics: Overview	1	1548	52
Wright	2010s	1	Chomsky	(Avram) Noam	0	21	367	Second Language Learning	1	1742	52
Wright	2010s	1	Chomsky	(Avram) Noam	0	21	570	Semantic Differential	1	1764	52
Wright	2010s	1	Chomsky	(Avram) Noam	0	21	590	Semantics	1	1766	52
Wright	2010s	1	Chomsky	(Avram) Noam	0	21	626	Sentence Comprehension, Psychology of	1	1770	52
Wright	2010s	1	Chomsky	(Avram) Noam	0	22	30	Skinner, Burrhus Frederick (1904-90)	1	1803	52
Wright	2010s	1	Chomsky	(Avram) Noam	0	23	272	Spelling, Psychology of	1	1924	52
Wright	2010s	1	Chomsky	(Avram) Noam	0	23	894	Syntax (General)	1	1975	52
Wright	2010s	1	Chomsky	(Avram) Noam	0	23	894	Syntax (General)	1	1975	52
Wright	2010s	1	Chomsky	(Avram) Noam	0	23	894	Syntax (General)	1	1975	52
Wright	2010s	1	Chomsky	(Avram) Noam	0	23	905	SyntaxeSemantics Interface	1	1976	52
Wright	2010s	1	Chomsky	(Avram) Noam	0	23	905	SyntaxeSemantics Interface	1	1976	52
Wright	2010s	1	Chomsky	(Avram) Noam	3	23	905	SyntaxeSemantics Interface	0.25	1976	52
Wright	2010s	1	Chomsky	(Avram) Noam	0	24	279	Therapeutic Community	1	1998	52
Wright	2010s	1	Chomsky	(Avram) Noam	0	24	726	Unconscious: History of the Concept	1	2040	52
Wright	2010s	1	Chomsky	(Avram) Noam	1	25	400	War Propaganda	0.5	2103	52
Wright	2010s	1	Cicourel	Aaron Victor	0	6	508	Discourse, Anthropology of	1	462	53
Wright	2010s	1	Cicourel	Aaron Victor	0	6	514	Discourse Studies	1	460	53
Wright	2010s	1	Cicourel	Aaron Victor	0	8	206	Ethnomethodology, General	1	597	53
Wright	2010s	1	Cicourel	Aaron Victor	0	12	356	Interactionism, Symbolic	1	931	53
Wright	2010s	1	Cicourel	Aaron Victor	0	16	222	Narrative, Sociology of	1	1272	53
Wright	2010s	1	Cicourel	Aaron Victor	0	18	15	Phenomenology in Sociology	1	1414	53
Wright	2010s	1	Cicourel	Aaron Victor	0	18	15	Phenomenology in Sociology	1	1414	53
Wright	2010s	1	Cicourel	Aaron Victor	0	21	149	Schütz, Alfred (1899-1959)	1	1710	53
Wright	2010s	1	Cicourel	Aaron Victor	0	23	438	Status and Role: Structural Aspects	1	1941	53
Wright	2010s	1	Cicourel	Aaron Victor	0	23	438	Status and Role: Structural Aspects	1	1941	53
Wright	2010s	1	Clark	John Bates	0	12	158	Innovation and Employment	1	911	54
Wright	2010s	1	Clark	John Bates	0	25	12	Value: History of the Concept	1	2071	54
Wright	2010s	1	Clark	John Bates	0	25	12	Value: History of the Concept	1	2071	54
Wright	2010s	1	Cloward	Richard A.	1	5	126	Crime and Class	0.5	340	55
Wright	2010s	1	Cloward	Richard A.	1	5	156	Crime, Immigration, and Ethnicity	0.5	343	55
Wright	2010s	1	Cloward	Richard A.	1	5	193	Crime, Sociology of	0.5	345	55
Wright	2010s	1	Cloward	Richard A.	1	6	73	Delinquency, Sociology of	0.5	428	55
Wright	2010s	1	Cloward	Richard A.	1	9	596	Gangs, Sociology of	0.5	711	55
Wright	2010s	1	Cloward	Richard A.	1	12	918	Just City	0.5	985	55
Wright	2010s	1	Cloward	Richard A.	1	12	918	Just City	0.5	985	55
Wright	2010s	1	Cloward	Richard A.	1	13	549	Law as an Instrument of Social Change	0.5	1038	55
Wright	2010s	1	Cloward	Richard A.	1	17	206	Oligarchy, Iron Law of	0.5	1341	55
Wright	2010s	1	Cloward	Richard A.	1	18	759	Poverty, Sociology of	0.5	1484	55
Wright	2010s	1	Cloward	Richard A.	1	22	240	Social Control and Deviance, History of	0.5	1822	55
Wright	2010s	1	Cloward	Richard A.	1	22	453	Social Movements: A Social Psychological Perspective	0.5	1851	55
Wright	2010s	1	Cloward	Richard A.	1	22	453	Social Movements: A Social Psychological Perspective	0.5	1851	55
Wright	2010s	1	Cloward	Richard A.	1	22	511	Social Protest	0.5	1859	55
Wright	2010s	1	Cloward	Richard A.	1	23	499	Strain Theories and Crime	0.5	1946	55
Wright	2010s	1	Cloward	Richard A.	1	25	480	Welfare	0.5	2114	55
Wright	2010s	1	Cloward	Richard A.	1	25	818	Youth Culture, Sociology of	0.5	2144	55
Wright	2010s	1	Cole	Stephen	0	1	856	Applied Social Research, History of	1	71	57
Wright	2010s	1	Cole	Stephen	0	4	168	Collective Beliefs, Sociological Explanation of	1	249	57
Wright	2010s	1	Cole	Stephen	0	7	872	Epistemic Communities and Collaborative Research, History of	1	566	57
Wright	2010s	1	Cole	Jonathan	0	8	903	Feminism in Anthropology	1	661	56
Wright	2010s	1	Cole	Stephen	0	9	621	Gatekeepers in Social Science	1	713	57
Wright	2010s	1	Cole	Stephen	1	9	621	Gatekeepers in Social Science	0.5	713	57
Wright	2010s	1	Cole	Jonathan	1	15	251	Merton, Robert K (1910-2003)	0.5	1183	56
Wright	2010s	1	Cole	Stephen	0	15	251	Merton, Robert K (1910-2003)	1	1183	57
Wright	2010s	1	Cole	Stephen	0	21	301	Scientific Evidence: Legal Aspects	1	1735	57
Wright	2010s	1	Cole	Jonathan	1	21	326	Scientometrics	0.5	1740	56
Wright	2010s	1	Cole	Stephen	1	21	326	Scientometrics	0.5	1740	57
Wright	2010s	1	Cole	Stephen	0	22	972	Sociological Traditions	1	1906	57
Wright	2010s	1	Coleman	James S.	0	1	120	Adolescence, Sociology of	1	13	58
Wright	2010s	1	Coleman	James S.	6	1	47	Academic Performance, Effects of Socio-Economic Status on	0.142857	5	58
Wright	2010s	1	Coleman	James S.	0	1	549	Alienation: Psychosociological Tradition	1	43	58
Wright	2010s	1	Coleman	James S.	0	1	672	Analytical Sociology	1	52	58
Wright	2010s	1	Coleman	James S.	0	1	79	Action, Theories of Social	1	9	58
Wright	2010s	1	Coleman	James S.	2	3	207	Case Study: Logic	0.333333	181	58
Wright	2010s	1	Coleman	James S.	0	4	388	Community, Social Context of: The US Case	1	281	58
Wright	2010s	1	Coleman	James S.	0	4	444	Comparative Studies: Method and Design	1	285	58
Wright	2010s	1	Coleman	James S.	0	4	648	Conformity: Sociological Aspects	1	303	58
Wright	2010s	1	Coleman	James S.	0	4	826	Control, Social	1	319	58
Wright	2010s	1	Coleman	James S.	0	4	866	Cooperation: Sociological Aspects	1	324	58
Wright	2010s	1	Coleman	James S.	0	5	193	Crime, Sociology of	1	345	58
Wright	2010s	1	Coleman	James S.	0	5	207	Crime: Whitecollar	1	348	58
Wright	2010s	1	Coleman	James S.	0	5	588	Culture: Contemporary Views	1	395	58
Wright	2010s	1	Coleman	James S.	0	5	594	Culture of Poverty: Critique	1	390	58
Wright	2010s	1	Coleman	James S.	0	5	796	Data Bases and Statistical Systems: International Comparative Research	1	404	58
Wright	2010s	1	Coleman	James S.	0	6	217	Deprivation: Relative	1	437	58
Wright	2010s	1	Coleman	James S.	0	6	410	Diffusion: Geographical Aspects	1	454	58
Wright	2010s	1	Coleman	James S.	2	6	416	Diffusion in Sociological Analysis	0.333333	452	58
Wright	2010s	1	Coleman	James S.	0	6	416	Diffusion in Sociological Analysis	1	452	58
Wright	2010s	1	Coleman	James S.	2	7	156	Education, Economics of	0.333333	504	58
Wright	2010s	1	Coleman	James S.	6	7	156	Education, Economics of	0.142857	504	58
Wright	2010s	1	Coleman	James S.	6	7	227	Educational Effectiveness, The Field of	0.142857	507	58
Wright	2010s	1	Coleman	James S.	6	7	271	Educational Policy, Mechanisms for the Development of	0.142857	513	58
Wright	2010s	1	Coleman	James S.	0	7	295	Educational Sociology	1	516	58
Wright	2010s	1	Coleman	James S.	0	7	295	Educational Sociology	1	516	58
Wright	2010s	1	Coleman	James S.	2	7	565	Empirical Social Research, History of	0.333333	538	58
Wright	2010s	1	Coleman	James S.	0	7	565	Empirical Social Research, History of	1	538	58
Wright	2010s	1	Coleman	James S.	6	7	823	Environments for Education	0.142857	564	58
Wright	2010s	1	Coleman	James S.	6	8	135	Ethnicity and Educational Achievement	0.142857	588	58
Wright	2010s	1	Coleman	James S.	0	8	756	Family and Schooling	1	653	58
Wright	2010s	1	Coleman	James S.	0	9	25	Fertility Theory	1	665	58
Wright	2010s	1	Coleman	James S.	9	9	596	Gangs, Sociology of	0.1	711	58
Wright	2010s	1	Coleman	James S.	0	10	439	Groups, Sociology of	1	777	58
Wright	2010s	1	Coleman	James S.	0	11	815	Individualism versus Collectivism: Philosophical Aspects	1	890	58
Wright	2010s	1	Coleman	James S.	0	12	195	Institutions	1	917	58
Wright	2010s	1	Coleman	James S.	0	12	247	Integration, Social	1	921	58
Wright	2010s	1	Coleman	James S.	0	12	395	Interests in Sociological Analysis	1	938	58
Wright	2010s	1	Coleman	James S.	0	12	625	Interorganizational Relationships and Networks	1	953	58
Wright	2010s	1	Coleman	James S.	0	13	327	Language Development: Influence of Socio-Economic Status	1	1015	58
Wright	2010s	1	Coleman	James S.	2	13	640	Lazarsfeld, Paul Felix (1901-76)	0.333333	1050	58
Wright	2010s	1	Coleman	James S.	2	13	640	Lazarsfeld, Paul Felix (1901-76)	0.333333	1050	58
Wright	2010s	1	Coleman	James S.	6	14	149	Linear Hypothesis	0.142857	1090	58
Wright	2010s	1	Coleman	James S.	0	14	420	Macrosociology-Microsociology	1	1114	58
Wright	2010s	1	Coleman	James S.	0	14	420	Macrosociology-Microsociology	1	1114	58
Wright	2010s	1	Coleman	James S.	0	14	420	Macrosociology-Microsociology	1	1114	58
Wright	2010s	1	Coleman	James S.	0	14	420	Macrosociology-Microsociology	1	1114	58
Wright	2010s	1	Coleman	James S.	0	15	307	Methodological Individualism in Sociology	1	1187	58
Wright	2010s	1	Coleman	James S.	0	15	313	Methodological Individualism: Philosophical Aspects	1	1188	58
Wright	2010s	1	Coleman	James S.	0	15	415	Migration and Social Capital	1	1198	58
Wright	2010s	1	Coleman	James S.	0	15	470	Migration, Theory of	1	1200	58
Wright	2010s	1	Coleman	James S.	0	15	470	Migration, Theory of	1	1200	58
Wright	2010s	1	Coleman	James S.	0	15	698	Modernization	1	1226	58
Wright	2010s	1	Coleman	James S.	2	15	705	Modernization and Modernity in History	0.333333	1227	58
Wright	2010s	1	Coleman	James S.	0	16	523	Network Analysis	1	1301	58
Wright	2010s	1	Coleman	James S.	2	16	523	Network Analysis	0.333333	1301	58
Wright	2010s	1	Coleman	James S.	0	16	550	Network Paradigm: Applications in Organizational Science	1	1303	58
Wright	2010s	1	Coleman	James S.	0	16	786	New Media and Social Capital	1	1317	58
Wright	2010s	1	Coleman	James S.	0	17	10	Norms	1	1327	58
Wright	2010s	1	Coleman	James S.	2	17	206	Oligarchy, Iron Law of	0.333333	1341	58
Wright	2010s	1	Coleman	James S.	0	17	311	Organization: Overview	1	1349	58
Wright	2010s	1	Coleman	James S.	2	17	422	Organizations: Unintended Consequences	0.333333	1368	58
Wright	2010s	1	Coleman	James S.	2	18	478	Political Sociology	0.333333	1457	58
Wright	2010s	1	Coleman	James S.	0	18	758	Poverty, Sociology of	1	1484	58
Wright	2010s	1	Coleman	James S.	0	19	795	Race and Academic Motivation	1	1591	58
Wright	2010s	1	Coleman	James S.	0	19	895	Rational Choice and Organization Theory	1	1606	58
Wright	2010s	1	Coleman	James S.	0	19	905	Rational Choice Theory in Sociology	1	1605	58
Wright	2010s	1	Coleman	James S.	0	19	905	Rational Choice Theory in Sociology	1	1605	58
Wright	2010s	1	Coleman	James S.	0	20	247	Reliability and Validity Assessment: New Approaches	1	1630	58
Wright	2010s	1	Coleman	James S.	0	20	247	Reliability and Validity Assessment: New Approaches	1	1630	58
[truncated: 8,096 more rows]

## Sheet: Faris_1970
source	years	score_unweighted	second_name	first_name	no_coauthors	page	chapter	score_weighted	chapter_no	person_no
Faris	1970s	0	Abbott	Andrew	0	0	0	0	1	1
Faris	1970s	0	Albert	Hans	0	0	0	0	1	3
Faris	1970s	0	Alexander	Jeffrey Charles	0	0	0	0	1	4
Faris	1970s	0	Anderson	Elijah	0	0	0	0	1	6
Faris	1970s	0	Appadurai	Arjun	0	0	0	0	1	7
Faris	1970s	0	Archer	Margaret S.	0	0	0	0	1	8
Faris	1970s	0	Aron	Raymond Claude Ferdinand	0	0	0	0	1	10
Faris	1970s	0	Barthes	Roland	0	0	0	0	1	13
Faris	1970s	0	Baudrillard	Jean	0	0	0	0	1	14
Faris	1970s	0	Bauman	Zygmunt	0	0	0	0	1	15
Faris	1970s	0	Beck	Ulrich	0	0	0	0	1	16
Faris	1970s	0	Becker	Gary	0	0	0	0	1	17
Faris	1970s	0	Benhabib	Seyla	0	0	0	0	1	23
Faris	1970s	0	Bloch	Marc Léopold Benjamin	0	0	0	0	1	29
Faris	1970s	0	Blossfeld	Hans-Peter	0	0	0	0	1	30
Faris	1970s	0	Boas	Franz	0	0	0	0	1	32
Faris	1970s	0	Boltanski	Luc	0	0	0	0	1	33
Faris	1970s	0	Boserup	Ester	0	0	0	0	1	34
Faris	1970s	0	Bottomore	Thomas Burton	0	0	0	0	1	35
Faris	1970s	0	Boudon	Raymond	0	0	0	0	1	36
Faris	1970s	0	Bourdieu	Pierre F.	0	0	0	0	1	37
Faris	1970s	0	Bowlby	(Edward) John Mostyn	0	0	0	0	1	38
Faris	1970s	0	Burawoy	Michael	0	0	0	0	1	41
Faris	1970s	0	Burt	Ronald S.	0	0	0	0	1	43
Faris	1970s	0	Butler	Judith	0	0	0	0	1	44
Faris	1970s	0	Calhoun	Craig J.	0	0	0	0	1	45
Faris	1970s	0	Callon	Michel	0	0	0	0	1	46
Faris	1970s	0	Castells	Manuel	0	0	0	0	1	50
Faris	1970s	0	Chomsky	(Avram) Noam	0	0	0	0	1	52
Faris	1970s	0	Clark	John Bates	0	0	0	0	1	54
Faris	1970s	0	Cole	Jonathan	0	0	0	0	1	56
Faris	1970s	0	Cole	Stephen	0	0	0	0	1	57
Faris	1970s	0	Collins	Harry	0	0	0	0	1	59
Faris	1970s	0	Collins	Randall	0	0	0	0	1	60
Faris	1970s	0	Corbin	Juliet	0	0	0	0	1	63
Faris	1970s	0	Cottrell	Leonard S.	0	0	0	0	1	65
Faris	1970s	0	Crouch	Colin	0	0	0	0	1	66
Faris	1970s	0	Crozier	Michel	0	0	0	0	1	67
Faris	1970s	0	Denton	Nancy	0	0	0	0	1	71
Faris	1970s	0	Deutsch	Karl W.	0	0	0	0	1	72
Faris	1970s	0	DiMaggio	Paul Joseph	0	0	0	0	1	74
Faris	1970s	0	Dobbin	Frank	0	0	0	0	1	75
Faris	1970s	0	Du Bois	William Edward Burghardt	0	0	0	0	1	77
Faris	1970s	0	Dubos	Rene Jules	0	0	0	0	1	78
Faris	1970s	0	Eliade	Mircea	0	0	0	0	1	82
Faris	1970s	0	Elias	Norbert	0	0	0	0	1	83
Faris	1970s	0	Elster	Jon	0	0	0	0	1	84
Faris	1970s	0	Emirbayer	Mustafa	0	0	0	0	1	85
Faris	1970s	0	Erikson	Kai Theodor	0	0	0	0	1	88
Faris	1970s	0	Esping-Anderson/ Esping-Andersen	Gosta	0	0	0	0	1	89
Faris	1970s	0	Evans	Peter	0	0	0	0	1	92
Faris	1970s	0	Feagin	Joe R.	0	0	0	0	1	94
Faris	1970s	0	Fisher	Irving	0	0	0	0	1	96
Faris	1970s	0	Fligstein	Neil	0	0	0	0	1	97
Faris	1970s	0	Foucault	(Paul-)Michel	0	0	0	0	1	98
Faris	1970s	0	Galtung	Johan	0	0	0	0	1	102
Faris	1970s	0	Gambetta	Diego	0	0	0	0	1	103
Faris	1970s	0	Gamson	William A.	0	0	0	0	1	104
Faris	1970s	0	Garland	David W.	0	0	0	0	1	106
Faris	1970s	0	Gellner	Ernest	0	0	0	0	1	109
Faris	1970s	0	Giddens	Anthony	0	0	0	0	1	111
Faris	1970s	0	Glaser	Barney G.	0	0	0	0	1	113
Faris	1970s	0	Glueck	Sheldon	0	0	0	0	1	114
Faris	1970s	0	Goldthorpe	John Harry	0	0	0	0	1	117
Faris	1970s	0	Gorz	Andre	0	0	0	0	1	119
Faris	1970s	0	Granovetter	Mark S.	0	0	0	0	1	121
Faris	1970s	0	Habermas	Jürgen	0	0	0	0	1	122
Faris	1970s	0	Hall	Granville Stanley	0	0	0	0	1	124
Faris	1970s	0	Hall	Stuart (McPhail)	0	0	0	0	1	125
Faris	1970s	0	Harvey	David W.	0	0	0	0	1	126
Faris	1970s	0	Hauser	Robert M.	0	0	0	0	1	128
Faris	1970s	0	Hayek	Friedrich August von	0	0	0	0	1	129
Faris	1970s	0	Hedström	Peter	0	0	0	0	1	130
Faris	1970s	0	Hilberg	Raul	0	0	0	0	1	133
Faris	1970s	0	Hirschman	Albert O.	0	0	0	0	1	134
Faris	1970s	0	Hochschild	Arlie Russell	0	0	0	0	1	135
Faris	1970s	0	Honneth	Axel	0	0	0	0	1	138
Faris	1970s	0	Horkheimer	Max	0	0	0	0	1	139
Faris	1970s	0	Hotelling	Harold	0	0	0	0	1	141
Faris	1970s	0	Huntington	Ellsworth	0	0	0	0	1	143
Faris	1970s	0	Huntington	Samuel Philips	0	0	0	0	1	144
Faris	1970s	0	Husserl	Edmund Gustav Albrecht	0	0	0	0	1	145
Faris	1970s	0	Illouz	Eva	0	0	0	0	1	147
Faris	1970s	0	Inglehart	Ronald	0	0	0	0	1	148
Faris	1970s	0	Jacobs	Jane	0	0	0	0	1	150
Faris	1970s	0	Jakobson	Roman Ossipowitsch	0	0	0	0	1	152
Faris	1970s	0	Joas	Hans	0	0	0	0	1	155
Faris	1970s	0	Keynes	John	0	0	0	0	1	159
Faris	1970s	0	Kinsey	Alfred Charles	0	0	0	0	1	160
Faris	1970s	0	Knorr-Cetina	Karin	0	0	0	0	1	162
Faris	1970s	0	Kocka	Jürgen Heinz	0	0	0	0	1	163
Faris	1970s	0	Kohlberg	Lawrence	0	0	0	0	1	164
Faris	1970s	0	Kraepelin	Emil Georg Magnus	0	0	0	0	1	167
Faris	1970s	0	Lamont	Michele	0	0	0	0	1	170
Faris	1970s	0	Lash	Scott	0	0	0	0	1	172
Faris	1970s	0	Latour	Bruno	0	0	0	0	1	174
Faris	1970s	0	Laumann	Edward Otto	0	0	0	0	1	175
Faris	1970s	0	Llewellyn	Karl Nickerson	0	0	0	0	1	184
Faris	1970s	0	Lorenz	Konrad Zacharias	0	0	0	0	1	185
Faris	1970s	0	Luhmann	Niklas	0	0	0	0	1	187
Faris	1970s	0	MacIntyre	Alasdair	0	0	0	0	1	191
Faris	1970s	0	Mahoney	James	0	0	0	0	1	193
Faris	1970s	0	Mann	Michael	0	0	0	0	1	195
Faris	1970s	0	March	James G.	0	0	0	0	1	197
Faris	1970s	0	Marcuse	Herbert	0	0	0	0	1	198
Faris	1970s	0	Massey	Douglas	0	0	0	0	1	201
Faris	1970s	0	McAdam	Doug/Douglas	0	0	0	0	1	203
Faris	1970s	0	McPherson	Miller	0	0	0	0	1	204
Faris	1970s	0	Memmi	Albert	0	0	0	0	1	207
Faris	1970s	0	Meyer	John W.	0	0	0	0	1	209
Faris	1970s	0	Mulkay	Michael	0	0	0	0	1	218
Faris	1970s	0	Myrdal	Alva	0	0	0	0	1	221
Faris	1970s	0	Neyman	Jerzy	0	0	0	0	1	223
Faris	1970s	0	Nowotny	Helga	0	0	0	0	1	225
Faris	1970s	0	Offe	Claus	0	0	0	0	1	227
Faris	1970s	0	Olson	Mancur Lloyd	0	0	0	0	1	229
Faris	1970s	0	Orum	Anthony	0	0	0	0	1	230
Faris	1970s	0	Patterson	Orlando	0	0	0	0	1	234
Faris	1970s	0	Piaget	Jean	0	0	0	0	1	235
Faris	1970s	0	Pinch	Trevor	0	0	0	0	1	236
Faris	1970s	0	Polanyi	Karl	0	0	0	0	1	237
Faris	1970s	0	Popper	Karl R.	0	0	0	0	1	238
Faris	1970s	0	Portes	Alejandro	0	0	0	0	1	239
Faris	1970s	0	Powell	Walter W.	0	0	0	0	1	240
Faris	1970s	0	Ragin	Charles C.	0	0	0	0	1	242
Faris	1970s	0	Raudenbush	S.W.	0	0	0	0	1	243
Faris	1970s	0	Rawls	John	0	0	0	0	1	244
Faris	1970s	0	Ricoeur	Paul	0	0	0	0	1	247
Faris	1970s	0	Ridgeway	Cecilia L.	0	0	0	0	1	248
Faris	1970s	0	Ritzer	George	0	0	0	0	1	251
Faris	1970s	0	Rokkan	Stein	0	0	0	0	1	254
Faris	1970s	0	Rossi	Alice	0	0	0	0	1	256
Faris	1970s	0	Rothstein	Boe/Bo	0	0	0	0	1	258
Faris	1970s	0	Said	Edward Wadie	0	0	0	0	1	259
Faris	1970s	0	Sapir	Edward	0	0	0	0	1	260
Faris	1970s	0	Sassen	Saskia	0	0	0	0	1	261
Faris	1970s	0	Savage	Mike	0	0	0	0	1	262
Faris	1970s	0	Scheff	Thomas	0	0	0	0	1	264
Faris	1970s	0	Scheler	Max	0	0	0	0	1	265
Faris	1970s	0	Schmitt	Carl	0	0	0	0	1	266
Faris	1970s	0	Schütz	Alfred	0	0	0	0	1	269
Faris	1970s	0	Searle	John	0	0	0	0	1	272
Faris	1970s	0	Sennett	Richard	0	0	0	0	1	274
Faris	1970s	0	Skinner	Burrhus Frederic	0	0	0	0	1	283
Faris	1970s	0	Skocpol	Theda	0	0	0	0	1	284
Faris	1970s	0	Snijders	Tom A.D.	0	0	0	0	1	287
Faris	1970s	0	Snow	David A.	0	0	0	0	1	288
Faris	1970s	0	Sombart	Werner	0	0	0	0	1	289
Faris	1970s	0	Sorensen	Aage B.	0	0	0	0	1	290
Faris	1970s	0	Stehr	Nico	0	0	0	0	1	293
Faris	1970s	0	Stigler	George Joseph	0	0	0	0	1	294
Faris	1970s	0	Streeck	Wolfgang	0	0	0	0	1	298
Faris	1970s	0	Sullivan	Alice	0	0	0	0	1	299
Faris	1970s	0	Swedberg	Richard	0	0	0	0	1	302
Faris	1970s	0	Swidler	Ann	0	0	0	0	1	303
Faris	1970s	0	Tarrow	Sidney George	0	0	0	0	1	305
Faris	1970s	0	Taylor II	Charles	0	0	0	0	1	306
Faris	1970s	0	Therborn	Goran	0	0	0	0	1	307
Faris	1970s	0	Tilly	Charles	0	0	0	0	1	312
Faris	1970s	0	Touraine	Alain	0	0	0	0	1	314
Faris	1970s	0	Turner	Jonathan H.	0	0	0	0	1	315
Faris	1970s	0	Turner	Stephen Park	0	0	0	0	1	317
Faris	1970s	0	Tversky	Amos	0	0	0	0	1	318
Faris	1970s	0	Urry	John Richard	0	0	0	0	1	320
Faris	1970s	0	Uzzi	Brian	0	0	0	0	1	321
Faris	1970s	0	Vygotsky/Wygotski	Lev Semjonovich	0	0	0	0	1	323
Faris	1970s	0	Wacquant	Loic	0	0	0	0	1	324
Faris	1970s	0	Wallerstein	Immanuel	0	0	0	0	1	326
Faris	1970s	0	Walzer	Michael Laban	0	0	0	0	1	327
Faris	1970s	0	Webb	Beatrice	0	0	0	0	1	330
Faris	1970s	0	Willis	Paul	0	0	0	0	1	337
Faris	1970s	0	Wilson	William Julius	0	0	0	0	1	338
Faris	1970s	0	Wittgenstein	Ludwig Josef Johann	0	0	0	0	1	340
Faris	1970s	0	Wright	Erik Olin	0	0	0	0	1	342
Faris	1970s	0	Zald	Mayer N.	0	0	0	0	1	343
Faris	1970s	0	Zelizer	Viviana A.	0	0	0	0	1	345
Faris	1970s	1	Allport	Gordon	1	423	Collective Behavior	0.5	2	5
Faris	1970s	1	Burgess	Ernest W.	1	424	Collective Behavior	0.5	2	42
Faris	1970s	1	Cantril	Hadley	0	423	Collective Behavior	1	2	48
Faris	1970s	1	Cantril	Hadley	0	423	Collective Behavior	1	2	48
Faris	1970s	1	Cantril	Hadley	2	423	Collective Behavior	0.333333	2	48
Faris	1970s	1	Cartwright	Dorwin P.	6	423	Collective Behavior	0.142857	2	49
Faris	1970s	1	Durkheim	Emile	0	423	Collective Behavior	1	2	80
Faris	1970s	1	Festinger	Leon	6	423	Collective Behavior	0.142857	2	95
Faris	1970s	1	Freud	Sigmund	0	423	Collective Behavior	1	2	100
Faris	1970s	1	Halbwachs	Maurice	0	424	Collective Behavior	1	2	123
Faris	1970s	1	Jung	Carl Gustav	0	425	Collective Behavior	1	2	156
Faris	1970s	1	Lang	Kurt	1	424	Collective Behavior	0.5	2	171
Faris	1970s	1	Park	Robert E.	1	424	Collective Behavior	0.5	2	232
Faris	1970s	1	Rose	Arnold	0	424	Collective Behavior	1	2	255
Faris	1970s	1	Schachter	Stanley	1	424	Collective Behavior	0.5	2	263
Faris	1970s	1	Sherif	Muzafer	0	425	Collective Behavior	1	2	276
Faris	1970s	1	Shils	Edward	1	425	Collective Behavior	0.5	2	277
Faris	1970s	1	Smelser	Neil J.	0	425	Collective Behavior	1	2	286
Faris	1970s	1	Sumner	William G.	0	425	Collective Behavior	1	2	300
Faris	1970s	1	Thomas	Dorothy S.	1	425	Collective Behavior	0.5	2	308
Faris	1970s	1	Turner	Ralph H.	1	425	Collective Behavior	0.5	2	316
Faris	1970s	1	Turner	Ralph H.	1	425	Collective Behavior	0.5	2	316
Faris	1970s	1	Blau	Peter M.	0	976	Contemporary Theorie in Sociology	1	3	28
Faris	1970s	1	Coser	Lewis A.	1	976	Contemporary Theorie in Sociology	0.5	3	64
Faris	1970s	1	Davis	Kingsley	0	976	Contemporary Theorie in Sociology	1	3	70
Faris	1970s	1	Durkheim	Emile	0	976	Contemporary Theorie in Sociology	1	3	80
Faris	1970s	1	Durkheim	Emile	0	976	Contemporary Theorie in Sociology	1	3	80
Faris	1970s	1	Durkheim	Emile	0	976	Contemporary Theorie in Sociology	1	3	80
Faris	1970s	1	Festinger	Leon	2	976	Contemporary Theorie in Sociology	0.333333	3	95
Faris	1970s	1	Hempel	Carl Gustav	0	976	Contemporary Theorie in Sociology	1	3	132
Faris	1970s	1	Kelley	Harold	1	977	Contemporary Theorie in Sociology	0.5	3	158
Faris	1970s	1	Lazarsfeld	Paul	0	976	Contemporary Theorie in Sociology	1	3	176
Faris	1970s	1	Lewin	Kurt	0	976	Contemporary Theorie in Sociology	1	3	180
Faris	1970s	1	Merton	Robert	0	976	Contemporary Theorie in Sociology	1	3	208
Faris	1970s	1	Morgenstern	Oskar	1	977	Contemporary Theorie in Sociology	0.5	3	216
Faris	1970s	1	Murdock	George	0	976	Contemporary Theorie in Sociology	1	3	220
Faris	1970s	1	Parsons	Talcott	0	976	Contemporary Theorie in Sociology	1	3	233
Faris	1970s	1	Parsons	Talcott	2	976	Contemporary Theorie in Sociology	0.333333	3	233
Faris	1970s	1	Parsons	Talcott	3	976	Contemporary Theorie in Sociology	0.25	3	233
Faris	1970s	1	Parsons	Talcott	0	976	Contemporary Theorie in Sociology	1	3	233
Faris	1970s	1	Parsons	Talcott	0	976	Contemporary Theorie in Sociology	1	3	233
Faris	1970s	1	Radcliffe-Brown	Alfred R.	0	976	Contemporary Theorie in Sociology	1	3	241
Faris	1970s	1	Rose	Arnold	0	977	Contemporary Theorie in Sociology	1	3	255
Faris	1970s	1	Schachter	Stanley	2	976	Contemporary Theorie in Sociology	0.333333	3	263
Faris	1970s	1	Schneider	David M.	1	976	Contemporary Theorie in Sociology	0.5	3	267
Faris	1970s	1	Shils	Edward	3	976	Contemporary Theorie in Sociology	0.25	3	277
Faris	1970s	1	Smelser	Neil J.	1	976	Contemporary Theorie in Sociology	0.5	3	286
Faris	1970s	1	Bales	Robert F.	1	728	Family, Marriage, and Kinship	0.5	4	11
Faris	1970s	1	Bales	Robert F.	1	731	Family, Marriage, and Kinship	0.5	4	11
Faris	1970s	1	Bales	Robert F.	2	731	Family, Marriage, and Kinship	0.333333	4	11
Faris	1970s	1	Burgess	Ernest W.	1	728	Family, Marriage, and Kinship	0.5	4	42
Faris	1970s	1	Burgess	Ernest W.	0	728	Family, Marriage, and Kinship	1	4	42
Faris	1970s	1	Burgess	Ernest W.	1	728	Family, Marriage, and Kinship	0.5	4	42
Faris	1970s	1	Davis	Kingsley	0	728	Family, Marriage, and Kinship	1	4	70
Faris	1970s	1	Davis	Kingsley	0	728	Family, Marriage, and Kinship	1	4	70
Faris	1970s	1	Engels	Friedrich	0	728	Family, Marriage, and Kinship	1	4	86
Faris	1970s	1	Evans-Pritchard	Edward	0	728	Family, Marriage, and Kinship	1	4	91
Faris	1970s	1	Evans-Pritchard	Edward	0	728	Family, Marriage, and Kinship	1	4	91
Faris	1970s	1	Gans	Herbert Julius	0	729	Family, Marriage, and Kinship	1	4	105
Faris	1970s	1	Goode	William J.	0	729	Family, Marriage, and Kinship	1	4	118
Faris	1970s	1	Goode	William J.	0	729	Family, Marriage, and Kinship	1	4	118
Faris	1970s	1	Goode	William J.	0	729	Family, Marriage, and Kinship	1	4	118
Faris	1970s	1	Goode	William J.	0	729	Family, Marriage, and Kinship	1	4	118
Faris	1970s	1	Hollingshead	August B.	0	730	Family, Marriage, and Kinship	1	4	136
Faris	1970s	1	Homans	George C.	0	730	Family, Marriage, and Kinship	1	4	137
Faris	1970s	1	Homans	George C.	1	732	Family, Marriage, and Kinship	0.5	4	137
Faris	1970s	1	Inkeles	Alex	1	729	Family, Marriage, and Kinship	0.5	4	149
Faris	1970s	1	Inkeles	Alex	1	730	Family, Marriage, and Kinship	0.5	4	149
Faris	1970s	1	Komarovsky	Mirra	0	730	Family, Marriage, and Kinship	1	4	165
Faris	1970s	1	Komarovsky	Mirra	0	730	Family, Marriage, and Kinship	1	4	165
Faris	1970s	1	Kroeber	Alfred	0	730	Family, Marriage, and Kinship	1	4	168
Faris	1970s	1	Malinowski	Bronislaw	0	731	Family, Marriage, and Kinship	1	4	194
Faris	1970s	1	Merton	Robert	0	731	Family, Marriage, and Kinship	1	4	208
Faris	1970s	1	Murdock	George	0	731	Family, Marriage, and Kinship	1	4	220
Faris	1970s	1	Murdock	George	0	731	Family, Marriage, and Kinship	1	4	220
Faris	1970s	1	Ogburn	William F.	1	731	Family, Marriage, and Kinship	0.5	4	228
Faris	1970s	1	Ogburn	William F.	0	731	Family, Marriage, and Kinship	1	4	228
Faris	1970s	1	Parsons	Talcott	1	731	Family, Marriage, and Kinship	0.5	4	233
Faris	1970s	1	Parsons	Talcott	0	731	Family, Marriage, and Kinship	1	4	233
Faris	1970s	1	Parsons	Talcott	2	731	Family, Marriage, and Kinship	0.333333	4	233
Faris	1970s	1	Parsons	Talcott	0	731	Family, Marriage, and Kinship	1	4	233
Faris	1970s	1	Radcliffe-Brown	Alfred R.	0	731	Family, Marriage, and Kinship	1	4	241
Faris	1970s	1	Radcliffe-Brown	Alfred R.	0	731	Family, Marriage, and Kinship	1	4	241
Faris	1970s	1	Schneider	David M.	1	732	Family, Marriage, and Kinship	0.5	4	267
Faris	1970s	1	Schneider	David M.	0	732	Family, Marriage, and Kinship	1	4	267
Faris	1970s	1	Schneider	David M.	0	732	Family, Marriage, and Kinship	1	4	267
Faris	1970s	1	Schneider	David M.	1	732	Family, Marriage, and Kinship	0.5	4	267
Faris	1970s	1	Shils	Edward	2	731	Family, Marriage, and Kinship	0.333333	4	277
Faris	1970s	1	Sjoberg	Gideon	0	732	Family, Marriage, and Kinship	1	4	282
Faris	1970s	1	Smelser	Neil J.	0	732	Family, Marriage, and Kinship	1	4	286
Faris	1970s	1	Waller	Willard W.	0	733	Family, Marriage, and Kinship	1	4	325
Faris	1970s	1	Weber	Max	0	733	Family, Marriage, and Kinship	1	4	331
Faris	1970s	1	Wirth	Louis	1	733	Family, Marriage, and Kinship	0.5	4	339
Faris	1970s	1	Zelditch	Morris	3	733	Family, Marriage, and Kinship	0.25	4	344
Faris	1970s	1	Zelditch	Morris	0	733	Family, Marriage, and Kinship	1	4	344
Faris	1970s	1	Zelditch	Morris	0	733	Family, Marriage, and Kinship	1	4	344
Faris	1970s	1	Zelditch	Morris	0	733	Family, Marriage, and Kinship	1	4	344
Faris	1970s	1	Arendt	Hannah	0	673	Industrial Relations	1	5	9
Faris	1970s	1	Bales	Robert F.	2	678	Industrial Relations	0.333333	5	11
Faris	1970s	1	Becker	Howard S.	3	673	Industrial Relations	0.25	5	18
Faris	1970s	1	Bell	Daniel	0	673	Industrial Relations	1	5	19
Faris	1970s	1	Bendix	Reinhard	0	673	Industrial Relations	1	5	21
Faris	1970s	1	Bendix	Reinhard	2	677	Industrial Relations	0.333333	5	21
Faris	1970s	1	Bendix	Reinhard	0	673	Industrial Relations	1	5	21
Faris	1970s	1	Bendix	Reinhard	0	673	Industrial Relations	1	5	21
Faris	1970s	1	Blau	Peter M.	1	674	Industrial Relations	0.5	5	28
Faris	1970s	1	Blau	Peter M.	0	674	Industrial Relations	1	5	28
Faris	1970s	1	Cantril	Hadley	1	674	Industrial Relations	0.5	5	48
Faris	1970s	1	Coleman	James S.	2	677	Industrial Relations	0.333333	5	58
Faris	1970s	1	Coser	Lewis A.	0	674	Industrial Relations	1	5	64
Faris	1970s	1	Davis	Kingsley	1	674	Industrial Relations	0.5	5	70
Faris	1970s	1	Davis	Kingsley	0	674	Industrial Relations	1	5	70
Faris	1970s	1	Drucker	Peter Ferdinand	0	674	Industrial Relations	1	5	76
Faris	1970s	1	Durkheim	Emile	0	675	Industrial Relations	1	5	80
Faris	1970s	1	Etzioni	Amitai	0	675	Industrial Relations	1	5	90
Faris	1970s	1	Etzioni	Amitai	0	675	Industrial Relations	1	5	90
Faris	1970s	1	Faris	Robert E. Lee	0	675	Industrial Relations	1	5	93
Faris	1970s	1	Fromm	Erich	0	675	Industrial Relations	1	5	101
Faris	1970s	1	Gerth	Hans H.	1	675	Industrial Relations	0.5	5	110
Faris	1970s	1	Goffman	Erving	0	675	Industrial Relations	1	5	115
Faris	1970s	1	Gouldner	Alvin W.	0	675	Industrial Relations	1	5	120
Faris	1970s	1	Gouldner	Alvin W.	0	675	Industrial Relations	1	5	120
Faris	1970s	1	Gouldner	Alvin W.	0	675	Industrial Relations	1	5	120
Faris	1970s	1	Gouldner	Alvin W.	0	675	Industrial Relations	1	5	120
Faris	1970s	1	Gouldner	Alvin W.	0	675	Industrial Relations	1	5	120
Faris	1970s	1	Gouldner	Alvin W.	0	675	Industrial Relations	1	5	120
Faris	1970s	1	Homans	George C.	0	676	Industrial Relations	1	5	137
Faris	1970s	1	Homans	George C.	0	676	Industrial Relations	1	5	137
Faris	1970s	1	Homans	George C.	0	676	Industrial Relations	1	5	137
Faris	1970s	1	Hoselitz	Bert F.	0	676	Industrial Relations	1	5	140
Faris	1970s	1	Hughes	Everett C.	3	673	Industrial Relations	0.25	5	142
Faris	1970s	1	Hughes	Everett C.	0	676	Industrial Relations	1	5	142
Faris	1970s	1	Hughes	Everett C.	0	676	Industrial Relations	1	5	142
Faris	1970s	1	Hughes	Everett C.	1	676	Industrial Relations	0.5	5	142
Faris	1970s	1	Inkeles	Alex	0	676	Industrial Relations	1	5	149
Faris	1970s	1	Janowitz	Morris	0	676	Industrial Relations	1	5	154
Faris	1970s	1	Kornhauser	William	0	676	Industrial Relations	1	5	166
Faris	1970s	1	Lenski	Gerhard E.	0	676	Industrial Relations	1	5	178
Faris	1970s	1	Lenski	Gerhard E.	0	676	Industrial Relations	1	5	178
Faris	1970s	1	Levi-Strauss	Claude	0	676	Industrial Relations	1	5	179
Faris	1970s	1	Lipset	Seymour M.	0	677	Industrial Relations	1	5	183
Faris	1970s	1	Lipset	Seymour M.	2	677	Industrial Relations	0.333333	5	183
Faris	1970s	1	Lipset	Seymour M.	0	676	Industrial Relations	1	5	183
Faris	1970s	1	Lipset	Seymour M.	2	677	Industrial Relations	0.333333	5	183
Faris	1970s	1	Lundberg	George A.	0	649	Industrial Relations	1	5	188
Faris	1970s	1	Lundberg	George A.	0	649	Industrial Relations	1	5	188
Faris	1970s	1	Lundberg	George A.	2	649	Industrial Relations	0.333333	5	188
Faris	1970s	1	Lundberg	George A.	0	649	Industrial Relations	1	5	188
Faris	1970s	1	Mauss	Marcel	0	677	Industrial Relations	1	5	202
Faris	1970s	1	Merton	Robert	2	677	Industrial Relations	0.333333	5	208
Faris	1970s	1	Miller	Delbert C.	1	675	Industrial Relations	0.5	5	211
Faris	1970s	1	Mills	Charles W.	0	677	Industrial Relations	1	5	212
Faris	1970s	1	Mills	Charles W.	0	677	Industrial Relations	1	5	212
Faris	1970s	1	Mills	Charles W.	1	675	Industrial Relations	0.5	5	212
Faris	1970s	1	Moore	Wilbert E.	0	677	Industrial Relations	1	5	214
Faris	1970s	1	Moore	Wilbert E.	0	677	Industrial Relations	1	5	214
Faris	1970s	1	Moore	Wilbert E.	0	677	Industrial Relations	1	5	214
Faris	1970s	1	Mumford	Lewis	0	677	Industrial Relations	1	5	219
Faris	1970s	1	Parsons	Talcott	2	678	Industrial Relations	0.333333	5	233
Faris	1970s	1	Parsons	Talcott	1	676	Industrial Relations	0.5	5	233
Faris	1970s	1	Parsons	Talcott	0	677	Industrial Relations	1	5	233
Faris	1970s	1	Parsons	Talcott	1	678	Industrial Relations	0.5	5	233
Faris	1970s	1	Parsons	Talcott	0	677	Industrial Relations	1	5	233
Faris	1970s	1	Roethlisbeger	Fritz J.	1	678	Industrial Relations	0.5	5	252
Faris	1970s	1	Roethlisbeger	Fritz J.	0	678	Industrial Relations	1	5	252
Faris	1970s	1	Scott	William Richard	1	674	Industrial Relations	0.5	5	271
Faris	1970s	1	Selznick	Philip	0	678	Industrial Relations	1	5	273
Faris	1970s	1	Selznick	Philip	0	678	Industrial Relations	1	5	273
Faris	1970s	1	Shils	Edward	2	678	Industrial Relations	0.333333	5	277
Faris	1970s	1	Sills	David L	0	678	Industrial Relations	1	5	278
Faris	1970s	1	Simon	Herbert A.	0	678	Industrial Relations	1	5	280
Faris	1970s	1	Simon	Herbert A.	0	678	Industrial Relations	1	5	280
Faris	1970s	1	Simon	Herbert A.	1	677	Industrial Relations	0.5	5	280
Faris	1970s	1	Simon	Herbert A.	0	678	Industrial Relations	1	5	280
Faris	1970s	1	Smelser	Neil J.	1	678	Industrial Relations	0.5	5	286
Faris	1970s	1	Stinchcombe	Arthur	0	678	Industrial Relations	1	5	295
Faris	1970s	1	Strauss	Anselm L.	3	673	Industrial Relations	0.25	5	297
Faris	1970s	1	Sutherland	Edwin	0	678	Industrial Relations	1	5	301
Faris	1970s	1	Thompson	James D.	1	678	Industrial Relations	0.5	5	310
Faris	1970s	1	Thompson	James D.	1	678	Industrial Relations	0.5	5	310
Faris	1970s	1	Warner	William L.	1	679	Industrial Relations	0.5	5	329
Faris	1970s	1	Weber	Max	0	679	Industrial Relations	1	5	331
Faris	1970s	1	Whyte	William F.	0	679	Industrial Relations	1	5	334
Faris	1970s	1	Whyte	William F.	0	679	Industrial Relations	1	5	334
Faris	1970s	1	Whyte	William F.	1	679	Industrial Relations	0.5	5	334
Faris	1970s	1	Whyte	William F.	0	679	Industrial Relations	1	5	334
Faris	1970s	1	Whyte	William F.	0	679	Industrial Relations	1	5	334
Faris	1970s	1	Whyte	William F.	0	679	Industrial Relations	1	5	334
Faris	1970s	1	Whyte	William F.	0	679	Industrial Relations	1	5	334
Faris	1970s	1	Whyte	William F.	0	679	Industrial Relations	1	5	334
Faris	1970s	1	Wilensky	Harold L.	0	679	Industrial Relations	1	5	335
Faris	1970s	1	Wilensky	Harold L.	0	679	Industrial Relations	1	5	335
Faris	1970s	1	Wilensky	Harold L.	0	679	Industrial Relations	1	5	335
Faris	1970s	1	Allport	Gordon	0	257	Interpersonal Relations in Small Groups	1	6	5
Faris	1970s	1	Bales	Robert F.	1	263	Interpersonal Relations in Small Groups	0.5	6	11
Faris	1970s	1	Bales	Robert F.	1	258	Interpersonal Relations in Small Groups	0.5	6	11
Faris	1970s	1	Bales	Robert F.	0	257	Interpersonal Relations in Small Groups	1	6	11
Faris	1970s	1	Bales	Robert F.	0	257	Interpersonal Relations in Small Groups	1	6	11
Faris	1970s	1	Bales	Robert F.	1	259	Interpersonal Relations in Small Groups	0.5	6	11
Faris	1970s	1	Bales	Robert F.	1	263	Interpersonal Relations in Small Groups	0.5	6	11
Faris	1970s	1	Bales	Robert F.	4	266	Interpersonal Relations in Small Groups	0.2	6	11
Faris	1970s	1	Bales	Robert F.	0	257	Interpersonal Relations in Small Groups	1	6	11
Faris	1970s	1	Bales	Robert F.	0	257	Interpersonal Relations in Small Groups	1	6	11
Faris	1970s	1	Bales	Robert F.	1	259	Interpersonal Relations in Small Groups	0.5	6	11
Faris	1970s	1	Bales	Robert F.	1	258	Interpersonal Relations in Small Groups	0.5	6	11
Faris	1970s	1	Bales	Robert F.	2	263	Interpersonal Relations in Small Groups	0.333333	6	11
Faris	1970s	1	Bales	Robert F.	0	257	Interpersonal Relations in Small Groups	1	6	11
Faris	1970s	1	Bales	Robert F.	4	258	Interpersonal Relations in Small Groups	0.2	6	11
Faris	1970s	1	Bales	Robert F.	1	257	Interpersonal Relations in Small Groups	0.5	6	11
Faris	1970s	1	Blau	Peter M.	0	258	Interpersonal Relations in Small Groups	1	6	28
Faris	1970s	1	Blau	Peter M.	0	258	Interpersonal Relations in Small Groups	1	6	28
Faris	1970s	1	Bruner	Jerome Seymour	2	269	Interpersonal Relations in Small Groups	0.333333	6	40
Faris	1970s	1	Campbell	Donald T.	1	259	Interpersonal Relations in Small Groups	0.5	6	47
Faris	1970s	1	Campbell	Donald T.	1	263	Interpersonal Relations in Small Groups	0.5	6	47
Faris	1970s	1	Campbell	Donald T.	1	268	Interpersonal Relations in Small Groups	0.5	6	47
Faris	1970s	1	Campbell	Donald T.	0	259	Interpersonal Relations in Small Groups	1	6	47
Faris	1970s	1	Cantril	Hadley	1	268	Interpersonal Relations in Small Groups	0.5	6	48
Faris	1970s	1	Cartwright	Dorwin P.	0	260	Interpersonal Relations in Small Groups	1	6	49
Faris	1970s	1	Cartwright	Dorwin P.	0	260	Interpersonal Relations in Small Groups	1	6	49
Faris	1970s	1	Cartwright	Dorwin P.	1	260	Interpersonal Relations in Small Groups	0.5	6	49
Faris	1970s	1	Cartwright	Dorwin P.	0	260	Interpersonal Relations in Small Groups	1	6	49
Faris	1970s	1	Coleman	James S.	1	260	Interpersonal Relations in Small Groups	0.5	6	58
Faris	1970s	1	Festinger	Leon	0	261	Interpersonal Relations in Small Groups	1	6	95
Faris	1970s	1	Festinger	Leon	1	261	Interpersonal Relations in Small Groups	0.5	6	95
Faris	1970s	1	Festinger	Leon	2	261	Interpersonal Relations in Small Groups	0.333333	6	95
Faris	1970s	1	Festinger	Leon	2	261	Interpersonal Relations in Small Groups	0.333333	6	95
Faris	1970s	1	Festinger	Leon	1	261	Interpersonal Relations in Small Groups	0.5	6	95
Faris	1970s	1	Festinger	Leon	0	261	Interpersonal Relations in Small Groups	1	6	95
Faris	1970s	1	Goffman	Erving	0	262	Interpersonal Relations in Small Groups	1	6	115
Faris	1970s	1	Hollingshead	August B.	0	263	Interpersonal Relations in Small Groups	1	6	136
Faris	1970s	1	Homans	George C.	0	263	Interpersonal Relations in Small Groups	1	6	137
Faris	1970s	1	Homans	George C.	0	263	Interpersonal Relations in Small Groups	1	6	137
Faris	1970s	1	Jahoda	Marie	0	264	Interpersonal Relations in Small Groups	1	6	151
Faris	1970s	1	Janowitz	Morris	1	268	Interpersonal Relations in Small Groups	0.5	6	154
Faris	1970s	1	Kelley	Harold	0	254	Interpersonal Relations in Small Groups	1	6	158
Faris	1970s	1	Kelley	Harold	1	264	Interpersonal Relations in Small Groups	0.5	6	158
Faris	1970s	1	Kelley	Harold	1	261	Interpersonal Relations in Small Groups	0.5	6	158
Faris	1970s	1	Kelley	Harold	2	264	Interpersonal Relations in Small Groups	0.333333	6	158
Faris	1970s	1	Lewin	Kurt	0	265	Interpersonal Relations in Small Groups	1	6	180
Faris	1970s	1	Moreno	Jacob L.	11	266	Interpersonal Relations in Small Groups	0.0833333	6	215
Faris	1970s	1	Moreno	Jacob L.	0	266	Interpersonal Relations in Small Groups	1	6	215
Faris	1970s	1	Parsons	Talcott	1	267	Interpersonal Relations in Small Groups	0.5	6	233
Faris	1970s	1	Riley	Matilda W.	1	267	Interpersonal Relations in Small Groups	0.5	6	250
Faris	1970s	1	Roethlisbeger	Fritz J.	1	267	Interpersonal Relations in Small Groups	0.5	6	252
Faris	1970s	1	Schachter	Stanley	3	267	Interpersonal Relations in Small Groups	0.25	6	263
Faris	1970s	1	Schachter	Stanley	2	261	Interpersonal Relations in Small Groups	0.333333	6	263
Faris	1970s	1	Schachter	Stanley	0	267	Interpersonal Relations in Small Groups	1	6	263
Faris	1970s	1	Schachter	Stanley	1	267	Interpersonal Relations in Small Groups	0.5	6	263
Faris	1970s	1	Schachter	Stanley	6	267	Interpersonal Relations in Small Groups	0.142857	6	263
Faris	1970s	1	Sherif	Muzafer	2	268	Interpersonal Relations in Small Groups	0.333333	6	276
Faris	1970s	1	Sherif	Muzafer	1	268	Interpersonal Relations in Small Groups	0.5	6	276
Faris	1970s	1	Sherif	Muzafer	1	268	Interpersonal Relations in Small Groups	0.5	6	276
Faris	1970s	1	Sherif	Muzafer	0	268	Interpersonal Relations in Small Groups	1	6	276
Faris	1970s	1	Sherif	Muzafer	4	268	Interpersonal Relations in Small Groups	0.2	6	276
Faris	1970s	1	Sherif	Muzafer	0	268	Interpersonal Relations in Small Groups	1	6	276
Faris	1970s	1	Shils	Edward	0	268	Interpersonal Relations in Small Groups	1	6	277
Faris	1970s	1	Shils	Edward	1	268	Interpersonal Relations in Small Groups	0.5	6	277
Faris	1970s	1	Simmel	Georg	0	269	Interpersonal Relations in Small Groups	1	6	279
Faris	1970s	1	Simon	Herbert A.	1	262	Interpersonal Relations in Small Groups	0.5	6	280
Faris	1970s	1	Whyte	William F.	0	270	Interpersonal Relations in Small Groups	1	6	334
Faris	1970s	1	Whyte	William F.	0	270	Interpersonal Relations in Small Groups	1	6	334
Faris	1970s	1	Whyte	William F.	0	270	Interpersonal Relations in Small Groups	1	6	334
Faris	1970s	1	Zelditch	Morris	3	267	Interpersonal Relations in Small Groups	0.25	6	344
Faris	1970s	1	Durkheim	Emile	0	188	Labor Force	1	7	80
Faris	1970s	1	Hauser	Philip M.	0	188	Labor Force	1	7	127
Faris	1970s	1	Hauser	Philip M.	1	188	Labor Force	0.5	7	127
Faris	1970s	1	Hauser	Philip M.	0	188	Labor Force	1	7	127
Faris	1970s	1	Hauser	Philip M.	0	188	Labor Force	1	7	127
Faris	1970s	1	Hauser	Philip M.	0	188	Labor Force	1	7	127
Faris	1970s	1	Hauser	Philip M.	0	188	Labor Force	1	7	127
Faris	1970s	1	Komarovsky	Mirra	0	188	Labor Force	1	7	165
Faris	1970s	1	Lazarsfeld	Paul	1	189	Labor Force	0.5	7	176
Faris	1970s	1	Marshall	Alfred	0	189	Labor Force	1	7	199
Faris	1970s	1	Spencer	Herbert	0	189	Labor Force	1	7	292
Faris	1970s	1	Stouffer	Samuel A.	1	189	Labor Force	0.5	7	296
Faris	1970s	1	Becker	Howard S.	1	305	Life Course and Social Structure	0.5	8	18
Faris	1970s	1	Becker	Howard S.	1	305	Life Course and Social Structure	0.5	8	18
Faris	1970s	1	Bendix	Reinhard	0	305	Life Course and Social Structure	1	8	21
Faris	1970s	1	Benedict	Ruth	0	305	Life Course and Social Structure	1	8	22
Faris	1970s	1	Benedict	Ruth	0	305	Life Course and Social Structure	1	8	22
Faris	1970s	1	Berelson	Bernard	2	307	Life Course and Social Structure	0.333333	8	24
Faris	1970s	1	Davis	Kingsley	0	306	Life Course and Social Structure	1	8	70
Faris	1970s	1	Davis	Kingsley	1	306	Life Course and Social Structure	0.5	8	70
Faris	1970s	1	Eisenstadt	Shmuel N	0	306	Life Course and Social Structure	1	8	81
Faris	1970s	1	Erikson	Erik Homburger	0	306	Life Course and Social Structure	1	8	87
Faris	1970s	1	Gerth	Hans H.	0	307	Life Course and Social Structure	1	8	110
Faris	1970s	1	Hauser	Philip M.	1	307	Life Course and Social Structure	0.5	8	127
Faris	1970s	1	Hughes	Everett C.	0	307	Life Course and Social Structure	1	8	142
Faris	1970s	1	Hughes	Everett C.	0	307	Life Course and Social Structure	1	8	142
Faris	1970s	1	Inkeles	Alex	0	307	Life Course and Social Structure	1	8	149
Faris	1970s	1	Jung	Carl Gustav	0	307	Life Course and Social Structure	1	8	156
Faris	1970s	1	Lazarsfeld	Paul	2	307	Life Course and Social Structure	0.333333	8	176
Faris	1970s	1	Linton	Ralph	0	307	Life Course and Social Structure	1	8	182
Faris	1970s	1	Linton	Ralph	0	307	Life Course and Social Structure	1	8	182
Faris	1970s	1	Lipset	Seymour M.	0	307	Life Course and Social Structure	1	8	183
Faris	1970s	1	Mannheim	Karl	0	307	Life Course and Social Structure	1	8	196
Faris	1970s	1	Mead	Margaret	0	307	Life Course and Social Structure	1	8	206
Faris	1970s	1	Merton	Robert	0	307	Life Course and Social Structure	1	8	208
Faris	1970s	1	Michels	Robert	0	307	Life Course and Social Structure	1	8	210
Faris	1970s	1	Miller	Delbert C.	1	307	Life Course and Social Structure	0.5	8	211
Faris	1970s	1	Parsons	Talcott	0	308	Life Course and Social Structure	1	8	233
Faris	1970s	1	Parsons	Talcott	0	308	Life Course and Social Structure	1	8	233
Faris	1970s	1	Radcliffe-Brown	Alfred R.	0	308	Life Course and Social Structure	1	8	241
Faris	1970s	1	Riesman	David	1	308	Life Course and Social Structure	0.5	8	249
Faris	1970s	1	Selznick	Philip	2	308	Life Course and Social Structure	0.333333	8	273
Faris	1970s	1	Strauss	Anselm L.	0	308	Life Course and Social Structure	1	8	297
Faris	1970s	1	Strauss	Anselm L.	1	305	Life Course and Social Structure	0.5	8	297
Faris	1970s	1	Taeuber	Karl	1	309	Life Course and Social Structure	0.5	8	304
Faris	1970s	1	Waller	Willard W.	1	309	Life Course and Social Structure	0.5	8	325
Faris	1970s	1	Bales	Robert F.	3	1062	Mathematical Models and Computer Simulation	0.25	9	11
Faris	1970s	1	Blau	Peter M.	0	1059	Mathematical Models and Computer Simulation	1	9	28
Faris	1970s	1	Cartwright	Dorwin P.	1	1059	Mathematical Models and Computer Simulation	0.5	9	49
Faris	1970s	1	Coleman	James S.	0	1060	Mathematical Models and Computer Simulation	1	9	58
Faris	1970s	1	Coleman	James S.	0	1060	Mathematical Models and Computer Simulation	1	9	58
Faris	1970s	1	Coleman	James S.	0	1060	Mathematical Models and Computer Simulation	1	9	58
Faris	1970s	1	Coleman	James S.	1	1061	Mathematical Models and Computer Simulation	0.5	9	58
Faris	1970s	1	Coleman	James S.	0	1060	Mathematical Models and Computer Simulation	1	9	58
Faris	1970s	1	Coleman	James S.	1	1060	Mathematical Models and Computer Simulation	0.5	9	58
Faris	1970s	1	Coleman	James S.	1	1060	Mathematical Models and Computer Simulation	0.5	9	58
Faris	1970s	1	Coleman	James S.	0	1060	Mathematical Models and Computer Simulation	1	9	58
Faris	1970s	1	Coleman	James S.	1	1061	Mathematical Models and Computer Simulation	0.5	9	58
Faris	1970s	1	Coleman	James S.	1	1061	Mathematical Models and Computer Simulation	0.5	9	58
Faris	1970s	1	Duncan	Otis D.	1	1060	Mathematical Models and Computer Simulation	0.5	9	79
Faris	1970s	1	Festinger	Leon	0	1060	Mathematical Models and Computer Simulation	1	9	95
Faris	1970s	1	Festinger	Leon	0	1060	Mathematical Models and Computer Simulation	1	9	95
Faris	1970s	1	Hempel	Carl Gustav	0	1061	Mathematical Models and Computer Simulation	1	9	132
Faris	1970s	1	Homans	George C.	0	1061	Mathematical Models and Computer Simulation	1	9	137
Faris	1970s	1	Homans	George C.	0	1061	Mathematical Models and Computer Simulation	1	9	137
Faris	1970s	1	Kelley	Harold	1	1062	Mathematical Models and Computer Simulation	0.5	9	158
Faris	1970s	1	Lazarsfeld	Paul	0	1061	Mathematical Models and Computer Simulation	1	9	176
Faris	1970s	1	Lazarsfeld	Paul	0	1061	Mathematical Models and Computer Simulation	1	9	176
Faris	1970s	1	Lundberg	George A.	0	1061	Mathematical Models and Computer Simulation	1	9	188
Faris	1970s	1	Morgenstern	Oskar	1	1062	Mathematical Models and Computer Simulation	0.5	9	216
Faris	1970s	1	Parsons	Talcott	0	1062	Mathematical Models and Computer Simulation	1	9	233
Faris	1970s	1	Simon	Herbert A.	1	1060	Mathematical Models and Computer Simulation	0.5	9	280
Faris	1970s	1	Simon	Herbert A.	0	1062	Mathematical Models and Computer Simulation	1	9	280
Faris	1970s	1	Simon	Herbert A.	1	1060	Mathematical Models and Computer Simulation	0.5	9	280
Faris	1970s	1	White	Harrison Colyar	0	1062	Mathematical Models and Computer Simulation	1	9	332
Faris	1970s	1	White	Harrison Colyar	0	1062	Mathematical Models and Computer Simulation	1	9	332
Faris	1970s	1	Zelditch	Morris	3	1059	Mathematical Models and Computer Simulation	0.25	9	344
Faris	1970s	1	Barber	Bernard	0	482	Norms, Values and Sanctions	1	10	12
Faris	1970s	1	Bendix	Reinhard	1	483	Norms, Values and Sanctions	0.5	10	21
Faris	1970s	1	Benedict	Ruth	0	482	Norms, Values and Sanctions	1	10	22
Faris	1970s	1	Cloward	Richard A.	1	483	Norms, Values and Sanctions	0.5	10	55
Faris	1970s	1	Cloward	Richard A.	1	484	Norms, Values and Sanctions	0.5	10	55
Faris	1970s	1	Cloward	Richard A.	0	482	Norms, Values and Sanctions	1	10	55
Faris	1970s	1	Coleman	James S.	2	483	Norms, Values and Sanctions	0.333333	10	58
Faris	1970s	1	Dahrendorf	Ralph	0	483	Norms, Values and Sanctions	1	10	69
Faris	1970s	1	Durkheim	Emile	0	483	Norms, Values and Sanctions	1	10	80
Faris	1970s	1	Festinger	Leon	0	483	Norms, Values and Sanctions	1	10	95
Faris	1970s	1	Festinger	Leon	1	483	Norms, Values and Sanctions	0.5	10	95
Faris	1970s	1	Festinger	Leon	3	483	Norms, Values and Sanctions	0.25	10	95
Faris	1970s	1	Freud	Sigmund	0	483	Norms, Values and Sanctions	1	10	100
Faris	1970s	1	Hollingshead	August B.	0	483	Norms, Values and Sanctions	1	10	136
Faris	1970s	1	Hyman	Herbert H.	0	483	Norms, Values and Sanctions	1	10	146
Faris	1970s	1	Katz	Elihu	2	483	Norms, Values and Sanctions	0.333333	10	157
Faris	1970s	1	Kluckhohn	Clyde	0	483	Norms, Values and Sanctions	1	10	161
Faris	1970s	1	Kluckhohn	Clyde	0	483	Norms, Values and Sanctions	1	10	161
Faris	1970s	1	Lenski	Gerhard E.	0	483	Norms, Values and Sanctions	1	10	178
Faris	1970s	1	Lewin	Kurt	3	483	Norms, Values and Sanctions	0.25	10	180
Faris	1970s	1	Linton	Ralph	0	483	Norms, Values and Sanctions	1	10	182
Faris	1970s	1	Lipset	Seymour M.	1	483	Norms, Values and Sanctions	0.5	10	183
Faris	1970s	1	Mead	Margaret	0	483	Norms, Values and Sanctions	1	10	206
Faris	1970s	1	Merton	Robert	0	484	Norms, Values and Sanctions	1	10	208
Faris	1970s	1	Merton	Robert	0	484	Norms, Values and Sanctions	1	10	208
Faris	1970s	1	Merton	Robert	0	484	Norms, Values and Sanctions	1	10	208
Faris	1970s	1	Merton	Robert	0	484	Norms, Values and Sanctions	1	10	208
Faris	1970s	1	Mills	Charles W.	0	484	Norms, Values and Sanctions	1	10	212
Faris	1970s	1	Murdock	George	0	484	Norms, Values and Sanctions	1	10	220
Faris	1970s	1	Pareto	Vilfredo	0	484	Norms, Values and Sanctions	1	10	231
Faris	1970s	1	Parsons	Talcott	0	484	Norms, Values and Sanctions	1	10	233
Faris	1970s	1	Parsons	Talcott	0	484	Norms, Values and Sanctions	1	10	233
Faris	1970s	1	Parsons	Talcott	0	484	Norms, Values and Sanctions	1	10	233
Faris	1970s	1	Parsons	Talcott	0	484	Norms, Values and Sanctions	1	10	233
Faris	1970s	1	Sjoberg	Gideon	0	484	Norms, Values and Sanctions	1	10	282
Faris	1970s	1	Sumner	William G.	0	484	Norms, Values and Sanctions	1	10	300
Faris	1970s	1	Sutherland	Edwin	0	484	Norms, Values and Sanctions	1	10	301
Faris	1970s	1	Sutherland	Edwin	0	484	Norms, Values and Sanctions	1	10	301
Faris	1970s	1	Thomas	William I.	1	484	Norms, Values and Sanctions	0.5	10	309
Faris	1970s	1	Warner	William L.	1	484	Norms, Values and Sanctions	0.5	10	329
Faris	1970s	1	Williams	Robin M.	0	484	Norms, Values and Sanctions	1	10	336
Faris	1970s	1	Znaniecki	Florian	1	484	Norms, Values and Sanctions	0.5	10	346
Faris	1970s	1	Allport	Gordon	1	845	Political Sociology	0.5	11	5
Faris	1970s	1	Arendt	Hannah	0	845	Political Sociology	1	11	9
Faris	1970s	1	Bell	Daniel	0	845	Political Sociology	1	11	19
Faris	1970s	1	Bendix	Reinhard	1	845	Political Sociology	0.5	11	21
Faris	1970s	1	Bendix	Reinhard	1	848	Political Sociology	0.5	11	21
Faris	1970s	1	Berelson	Bernard	2	848	Political Sociology	0.333333	11	24
Faris	1970s	1	Berelson	Bernard	2	845	Political Sociology	0.333333	11	24
Faris	1970s	1	Blau	Peter M.	0	845	Political Sociology	1	11	28
Faris	1970s	1	Blumer	Herbert	0	846	Political Sociology	1	11	31
Faris	1970s	1	Coleman	James S.	0	846	Political Sociology	1	11	58
Faris	1970s	1	Coleman	James S.	1	845	Political Sociology	0.5	11	58
Faris	1970s	1	Coleman	James S.	2	848	Political Sociology	0.333333	11	58
Faris	1970s	1	Coleman	James S.	2	846	Political Sociology	0.333333	11	58
Faris	1970s	1	Dahl	Robert A.	0	846	Political Sociology	1	11	68
Faris	1970s	1	Davis	Kingsley	1	846	Political Sociology	0.5	11	70
Faris	1970s	1	Durkheim	Emile	0	846	Political Sociology	1	11	80
Faris	1970s	1	Durkheim	Emile	0	846	Political Sociology	1	11	80
Faris	1970s	1	Durkheim	Emile	0	846	Political Sociology	1	11	80
Faris	1970s	1	Etzioni	Amitai	0	846	Political Sociology	1	11	90
Faris	1970s	1	Goldschmidt	Walter R.	0	847	Political Sociology	1	11	116
Faris	1970s	1	Gouldner	Alvin W.	0	847	Political Sociology	1	11	120
Faris	1970s	1	Hyman	Herbert H.	0	847	Political Sociology	1	11	146
Faris	1970s	1	Hyman	Herbert H.	1	847	Political Sociology	0.5	11	146
Faris	1970s	1	Hyman	Herbert H.	1	851	Political Sociology	0.5	11	146
Faris	1970s	1	Inkeles	Alex	0	847	Political Sociology	1	11	149
Faris	1970s	1	Janowitz	Morris	0	847	Political Sociology	1	11	154
Faris	1970s	1	Janowitz	Morris	1	847	Political Sociology	0.5	11	154
Faris	1970s	1	Janowitz	Morris	2	847	Political Sociology	0.333333	11	154
Faris	1970s	1	Katz	Elihu	2	846	Political Sociology	0.333333	11	157
Faris	1970s	1	Katz	Elihu	0	848	Political Sociology	1	11	157
Faris	1970s	1	Katz	Elihu	1	848	Political Sociology	0.5	11	157
Faris	1970s	1	Kornhauser	William	0	848	Political Sociology	1	11	166
Faris	1970s	1	Kornhauser	William	1	850	Political Sociology	0.5	11	166
Faris	1970s	1	Lang	Kurt	1	848	Political Sociology	0.5	11	171
Faris	1970s	1	Lasswell	Harold D.	0	849	Political Sociology	1	11	173
Faris	1970s	1	Lazarsfeld	Paul	1	848	Political Sociology	0.5	11	176
Faris	1970s	1	Lazarsfeld	Paul	2	845	Political Sociology	0.333333	11	176
Faris	1970s	1	Lazarsfeld	Paul	3	848	Political Sociology	0.25	11	176
Faris	1970s	1	Lazarsfeld	Paul	2	848	Political Sociology	0.333333	11	176
Faris	1970s	1	Lemert	Edwin M.	1	848	Political Sociology	0.5	11	177
Faris	1970s	1	Lipset	Seymour M.	2	848	Political Sociology	0.333333	11	183
Faris	1970s	1	Lipset	Seymour M.	0	848	Political Sociology	1	11	183
Faris	1970s	1	Lipset	Seymour M.	0	848	Political Sociology	1	11	183
Faris	1970s	1	Lipset	Seymour M.	0	848	Political Sociology	1	11	183
Faris	1970s	1	Lipset	Seymour M.	1	848	Political Sociology	0.5	11	183
Faris	1970s	1	Lipset	Seymour M.	3	848	Political Sociology	0.25	11	183
Faris	1970s	1	Lipset	Seymour M.	0	848	Political Sociology	1	11	183
Faris	1970s	1	Lipset	Seymour M.	1	845	Political Sociology	0.5	11	183
Faris	1970s	1	Lynd	Helen	1	849	Political Sociology	0.5	11	189
Faris	1970s	1	Lynd	Helen	1	849	Political Sociology	0.5	11	189
Faris	1970s	1	Lynd	Robert S.	1	849	Political Sociology	0.5	11	190
Faris	1970s	1	Lynd	Robert S.	1	849	Political Sociology	0.5	11	190
Faris	1970s	1	Mannheim	Karl	0	849	Political Sociology	1	11	196
Faris	1970s	1	Merton	Robert	0	849	Political Sociology	1	11	208
Faris	1970s	1	Michels	Robert	0	849	Political Sociology	1	11	210
Faris	1970s	1	Miller	Delbert C.	0	849	Political Sociology	1	11	211
Faris	1970s	1	Miller	Delbert C.	1	846	Political Sociology	0.5	11	211
Faris	1970s	1	Mills	Charles W.	0	849	Political Sociology	1	11	212
Faris	1970s	1	Mills	Charles W.	0	849	Political Sociology	1	11	212
Faris	1970s	1	Moore	Wilbert E.	1	846	Political Sociology	0.5	11	214
Faris	1970s	1	Moore	Wilbert E.	0	849	Political Sociology	1	11	214
Faris	1970s	1	Mosca	Gaetano	0	849	Political Sociology	1	11	217
Faris	1970s	1	Myrdal	Gunnar	0	849	Political Sociology	1	11	222
Faris	1970s	1	Nisbet	Robert	0	849	Political Sociology	1	11	224
Faris	1970s	1	Pareto	Vilfredo	0	849	Political Sociology	1	11	231
Faris	1970s	1	Parsons	Talcott	0	849	Political Sociology	1	11	233
Faris	1970s	1	Parsons	Talcott	1	850	Political Sociology	0.5	11	233
Faris	1970s	1	Parsons	Talcott	0	849	Political Sociology	1	11	233
Faris	1970s	1	Parsons	Talcott	0	849	Political Sociology	1	11	233
Faris	1970s	1	Riesman	David	0	850	Political Sociology	1	11	249
Faris	1970s	1	Roethlisbeger	Fritz J.	1	850	Political Sociology	0.5	11	252
Faris	1970s	1	Rossi	Peter H.	0	850	Political Sociology	1	11	257
Faris	1970s	1	Rossi	Peter H.	1	850	Political Sociology	0.5	11	257
Faris	1970s	1	Schumpeter	Joseph	0	850	Political Sociology	1	11	268
Faris	1970s	1	Selznick	Philip	0	850	Political Sociology	1	11	273
Faris	1970s	1	Selznick	Philip	0	850	Political Sociology	1	11	273
Faris	1970s	1	Selznick	Philip	0	850	Political Sociology	1	11	273
Faris	1970s	1	Selznick	Philip	0	850	Political Sociology	1	11	273
Faris	1970s	1	Shils	Edward	0	850	Political Sociology	1	11	277
Faris	1970s	1	Simon	Herbert A.	0	850	Political Sociology	1	11	280
Faris	1970s	1	Sorokin	Pitrim A.	0	850	Political Sociology	1	11	291
Faris	1970s	1	Stouffer	Samuel A.	0	850	Political Sociology	1	11	296
Faris	1970s	1	Tocqueville	Alexis de	0	846	Political Sociology	1	11	313
Faris	1970s	1	Warner	William L.	0	851	Political Sociology	1	11	329
Faris	1970s	1	Warner	William L.	1	851	Political Sociology	0.5	11	329
Faris	1970s	1	Weber	Max	0	851	Political Sociology	1	11	331
Faris	1970s	1	Weber	Max	0	851	Political Sociology	1	11	331
Faris	1970s	1	Wilensky	Harold L.	0	851	Political Sociology	1	11	335
Faris	1970s	1	Wilensky	Harold L.	0	851	Political Sociology	1	11	335
Faris	1970s	1	Williams	Robin M.	0	851	Political Sociology	1	11	336
Faris	1970s	1	Wirth	Louis	0	851	Political Sociology	1	11	339
Faris	1970s	1	Wirth	Louis	0	851	Political Sociology	1	11	339
Faris	1970s	1	Wright	Charles R.	1	851	Political Sociology	0.5	11	341
Faris	1970s	1	Wright	Charles R.	2	845	Political Sociology	0.333333	11	341
Faris	1970s	1	Duncan	Otis D.	1	125	Population and Society	0.5	12	79
Faris	1970s	1	Duncan	Otis D.	1	125	Population and Society	0.5	12	79
Faris	1970s	1	Duncan	Otis D.	1	125	Population and Society	0.5	12	79
Faris	1970s	1	Hauser	Philip M.	0	125	Population and Society	1	12	127
Faris	1970s	1	Hauser	Philip M.	1	125	Population and Society	0.5	12	127
Faris	1970s	1	Hauser	Philip M.	0	126	Population and Society	1	12	127
Faris	1970s	1	Taeuber	Karl	1	125	Population and Society	0.5	12	304
Faris	1970s	1	Thompson	Warren S.	0	126	Population and Society	1	12	311
Faris	1970s	1	Becker	Howard S.	0	214	Position and Behavior Patterns of Youth	1	13	18
Faris	1970s	1	Becker	Howard S.	0	214	Position and Behavior Patterns of Youth	1	13	18
Faris	1970s	1	Bell	Daniel	0	214	Position and Behavior Patterns of Youth	1	13	19
Faris	1970s	1	Benedict	Ruth	0	214	Position and Behavior Patterns of Youth	1	13	22
Faris	1970s	1	Bernard	Jessie	0	214	Position and Behavior Patterns of Youth	1	13	27
Faris	1970s	1	Cloward	Richard A.	1	214	Position and Behavior Patterns of Youth	0.5	13	55
Faris	1970s	1	Coleman	James S.	0	214	Position and Behavior Patterns of Youth	1	13	58
Faris	1970s	1	Coleman	James S.	0	214	Position and Behavior Patterns of Youth	1	13	58
Faris	1970s	1	Coleman	James S.	0	214	Position and Behavior Patterns of Youth	1	13	58
Faris	1970s	1	Davis	Kingsley	0	215	Position and Behavior Patterns of Youth	1	13	70
Faris	1970s	1	Davis	Kingsley	0	215	Position and Behavior Patterns of Youth	1	13	70
Faris	1970s	1	Eisenstadt	Shmuel N	0	215	Position and Behavior Patterns of Youth	1	13	81
Faris	1970s	1	Eisenstadt	Shmuel N	0	215	Position and Behavior Patterns of Youth	1	13	81
Faris	1970s	1	Erikson	Erik Homburger	0	215	Position and Behavior Patterns of Youth	1	13	87
Faris	1970s	1	Erikson	Erik Homburger	0	215	Position and Behavior Patterns of Youth	1	13	87
Faris	1970s	1	Hollingshead	August B.	0	215	Position and Behavior Patterns of Youth	1	13	136
Faris	1970s	1	Lemert	Edwin M.	0	215	Position and Behavior Patterns of Youth	1	13	177
Faris	1970s	1	Lipset	Seymour M.	0	215	Position and Behavior Patterns of Youth	1	13	183
Faris	1970s	1	Marshall	Thomas H.	0	216	Position and Behavior Patterns of Youth	1	13	200
Faris	1970s	1	Merton	Robert	0	216	Position and Behavior Patterns of Youth	1	13	208
Faris	1970s	1	Parsons	Talcott	0	216	Position and Behavior Patterns of Youth	1	13	233
Faris	1970s	1	Parsons	Talcott	0	216	Position and Behavior Patterns of Youth	1	13	233
Faris	1970s	1	Shils	Edward	0	216	Position and Behavior Patterns of Youth	1	13	277
Faris	1970s	1	Simmel	Georg	0	216	Position and Behavior Patterns of Youth	1	13	279
Faris	1970s	1	Waller	Willard W.	0	216	Position and Behavior Patterns of Youth	1	13	325
Faris	1970s	1	Bellah	Robert	0	804	Problems in the Sociology of Religion	1	14	20
Faris	1970s	1	Bellah	Robert	0	804	Problems in the Sociology of Religion	1	14	20
Faris	1970s	1	Bendix	Reinhard	1	806	Problems in the Sociology of Religion	0.5	14	21
Faris	1970s	1	Comte	Auguste	0	805	Problems in the Sociology of Religion	1	14	61
Faris	1970s	1	Durkheim	Emile	0	805	Problems in the Sociology of Religion	1	14	80
Faris	1970s	1	Durkheim	Emile	0	805	Problems in the Sociology of Religion	1	14	80
Faris	1970s	1	Durkheim	Emile	0	805	Problems in the Sociology of Religion	1	14	80
Faris	1970s	1	Engels	Friedrich	1	806	Problems in the Sociology of Religion	0.5	14	86
Faris	1970s	1	Faris	Robert E. Lee	0	805	Problems in the Sociology of Religion	1	14	93
Faris	1970s	1	Festinger	Leon	2	805	Problems in the Sociology of Religion	0.333333	14	95
Faris	1970s	1	Geertz	Clifford James	0	805	Problems in the Sociology of Religion	1	14	107
Faris	1970s	1	James	William	0	805	Problems in the Sociology of Religion	1	14	153
Faris	1970s	1	Kluckhohn	Clyde	0	805	Problems in the Sociology of Religion	1	14	161
Faris	1970s	1	Kluckhohn	Clyde	0	805	Problems in the Sociology of Religion	1	14	161
Faris	1970s	1	Lenski	Gerhard E.	0	806	Problems in the Sociology of Religion	1	14	178
Faris	1970s	1	Lenski	Gerhard E.	0	806	Problems in the Sociology of Religion	1	14	178
Faris	1970s	1	Lipset	Seymour M.	0	806	Problems in the Sociology of Religion	1	14	183
Faris	1970s	1	Lipset	Seymour M.	1	806	Problems in the Sociology of Religion	0.5	14	183
Faris	1970s	1	Luckmann	Thomas	0	806	Problems in the Sociology of Religion	1	14	186
Faris	1970s	1	Merton	Robert	0	806	Problems in the Sociology of Religion	1	14	208
Faris	1970s	1	Merton	Robert	0	806	Problems in the Sociology of Religion	1	14	208
Faris	1970s	1	Parsons	Talcott	0	806	Problems in the Sociology of Religion	1	14	233
Faris	1970s	1	Parsons	Talcott	0	806	Problems in the Sociology of Religion	1	14	233
Faris	1970s	1	Radcliffe-Brown	Alfred R.	0	807	Problems in the Sociology of Religion	1	14	241
Faris	1970s	1	Schachter	Stanley	2	805	Problems in the Sociology of Religion	0.333333	14	263
Faris	1970s	1	Sorokin	Pitrim A.	0	807	Problems in the Sociology of Religion	1	14	291
Faris	1970s	1	Weber	Max	0	807	Problems in the Sociology of Religion	1	14	331
Faris	1970s	1	Weber	Max	0	807	Problems in the Sociology of Religion	1	14	331
Faris	1970s	1	Weber	Max	0	807	Problems in the Sociology of Religion	1	14	331
Faris	1970s	1	Weber	Max	0	807	Problems in the Sociology of Religion	1	14	331
Faris	1970s	1	Weber	Max	0	807	Problems in the Sociology of Religion	1	14	331
Faris	1970s	1	Weber	Max	0	807	Problems in the Sociology of Religion	1	14	331
Faris	1970s	1	Weber	Max	0	807	Problems in the Sociology of Religion	1	14	331
Faris	1970s	1	Adorno	Theodor W.	3	615	Race and Ethnic Relations	0.25	15	2
Faris	1970s	1	Allport	Gordon	1	615	Race and Ethnic Relations	0.5	15	5
Faris	1970s	1	Allport	Gordon	0	615	Race and Ethnic Relations	1	15	5
Faris	1970s	1	Benedict	Ruth	0	615	Race and Ethnic Relations	1	15	22
Faris	1970s	1	Blumer	Herbert	0	616	Race and Ethnic Relations	1	15	31
Faris	1970s	1	Durkheim	Emile	0	616	Race and Ethnic Relations	1	15	80
Faris	1970s	1	Jahoda	Marie	1	615	Race and Ethnic Relations	0.5	15	151
Faris	1970s	1	Janowitz	Morris	1	615	Race and Ethnic Relations	0.5	15	154
Faris	1970s	1	Lewin	Kurt	0	617	Race and Ethnic Relations	1	15	180
Faris	1970s	1	Linton	Ralph	0	617	Race and Ethnic Relations	1	15	182
Faris	1970s	1	Lipset	Seymour M.	0	617	Race and Ethnic Relations	1	15	183
Faris	1970s	1	Lundberg	George A.	2	617	Race and Ethnic Relations	0.333333	15	188
Faris	1970s	1	MacIver	Robert M.	1	617	Race and Ethnic Relations	0.5	15	192
Faris	1970s	1	Mannheim	Karl	0	617	Race and Ethnic Relations	1	15	196
Faris	1970s	1	Mills	Charles W.	0	617	Race and Ethnic Relations	1	15	212
Faris	1970s	1	Myrdal	Gunnar	0	617	Race and Ethnic Relations	1	15	222
Faris	1970s	1	Riesman	David	2	617	Race and Ethnic Relations	0.333333	15	249
Faris	1970s	1	Sherif	Muzafer	1	618	Race and Ethnic Relations	0.5	15	276
Faris	1970s	1	Shils	Edward	0	618	Race and Ethnic Relations	1	15	277
Faris	1970s	1	Shils	Edward	0	618	Race and Ethnic Relations	1	15	277
Faris	1970s	1	Simpson	George E.	1	618	Race and Ethnic Relations	0.5	15	281
Faris	1970s	1	Simpson	George E.	1	618	Race and Ethnic Relations	0.5	15	281
Faris	1970s	1	Stouffer	Samuel A.	4	618	Race and Ethnic Relations	0.2	15	296
Faris	1970s	1	Williams	Robin M.	0	618	Race and Ethnic Relations	1	15	336
Faris	1970s	1	Williams	Robin M.	0	618	Race and Ethnic Relations	1	15	336
Faris	1970s	1	Williams	Robin M.	0	618	Race and Ethnic Relations	1	15	336
Faris	1970s	1	Williams	Robin M.	0	618	Race and Ethnic Relations	1	15	336
Faris	1970s	1	Bendix	Reinhard	0	908	Social Aspects of Economic Development	1	16	21
Faris	1970s	1	Coleman	James S.	1	908	Social Aspects of Economic Development	0.5	16	58
Faris	1970s	1	Davis	Kingsley	0	908	Social Aspects of Economic Development	1	16	70
Faris	1970s	1	Davis	Kingsley	0	908	Social Aspects of Economic Development	1	16	70
Faris	1970s	1	Davis	Kingsley	1	908	Social Aspects of Economic Development	0.5	16	70
Faris	1970s	1	Davis	Kingsley	0	908	Social Aspects of Economic Development	1	16	70
Faris	1970s	1	Eisenstadt	Shmuel N	0	908	Social Aspects of Economic Development	1	16	81
Faris	1970s	1	Goode	William J.	0	908	Social Aspects of Economic Development	1	16	118
Faris	1970s	1	Hauser	Philip M.	0	909	Social Aspects of Economic Development	1	16	127
Faris	1970s	1	Hauser	Philip M.	0	909	Social Aspects of Economic Development	1	16	127
Faris	1970s	1	Hoselitz	Bert F.	0	909	Social Aspects of Economic Development	1	16	140
Faris	1970s	1	Hoselitz	Bert F.	0	909	Social Aspects of Economic Development	1	16	140
Faris	1970s	1	Hoselitz	Bert F.	0	909	Social Aspects of Economic Development	1	16	140
Faris	1970s	1	Hoselitz	Bert F.	0	909	Social Aspects of Economic Development	1	16	140
Faris	1970s	1	Hoselitz	Bert F.	0	909	Social Aspects of Economic Development	1	16	140
Faris	1970s	1	Hoselitz	Bert F.	0	909	Social Aspects of Economic Development	1	16	140
Faris	1970s	1	Inkeles	Alex	1	909	Social Aspects of Economic Development	0.5	16	149
Faris	1970s	1	MacIver	Robert M.	1	910	Social Aspects of Economic Development	0.5	16	192
Faris	1970s	1	Merton	Robert	0	910	Social Aspects of Economic Development	1	16	208
Faris	1970s	1	Moore	Wilbert E.	0	910	Social Aspects of Economic Development	1	16	214
Faris	1970s	1	Moore	Wilbert E.	0	910	Social Aspects of Economic Development	1	16	214
Faris	1970s	1	Moore	Wilbert E.	0	910	Social Aspects of Economic Development	1	16	214
Faris	1970s	1	Moore	Wilbert E.	1	908	Social Aspects of Economic Development	0.5	16	214
Faris	1970s	1	Moore	Wilbert E.	0	910	Social Aspects of Economic Development	1	16	214
Faris	1970s	1	Moore	Wilbert E.	0	910	Social Aspects of Economic Development	1	16	214
Faris	1970s	1	Moore	Wilbert E.	0	910	Social Aspects of Economic Development	1	16	214
Faris	1970s	1	Moore	Wilbert E.	0	910	Social Aspects of Economic Development	1	16	214
Faris	1970s	1	Moore	Wilbert E.	1	910	Social Aspects of Economic Development	0.5	16	214
Faris	1970s	1	Moore	Wilbert E.	0	910	Social Aspects of Economic Development	1	16	214
Faris	1970s	1	Moore	Wilbert E.	1	908	Social Aspects of Economic Development	0.5	16	214
Faris	1970s	1	Murdock	George	0	910	Social Aspects of Economic Development	1	16	220
Faris	1970s	1	Ogburn	William F.	0	910	Social Aspects of Economic Development	1	16	228
Faris	1970s	1	Schumpeter	Joseph	0	910	Social Aspects of Economic Development	1	16	268
Faris	1970s	1	Smelser	Neil J.	0	910	Social Aspects of Economic Development	1	16	286
Faris	1970s	1	Smelser	Neil J.	0	910	Social Aspects of Economic Development	1	16	286
Faris	1970s	1	Veblen	Thorstein	0	911	Social Aspects of Economic Development	1	16	322
Faris	1970s	1	Weber	Max	0	911	Social Aspects of Economic Development	1	16	331
Faris	1970s	1	Weber	Max	0	911	Social Aspects of Economic Development	1	16	331
Faris	1970s	1	Barber	Bernard	0	570	Social Differentiation	1	17	12
Faris	1970s	1	Bendix	Reinhard	1	570	Social Differentiation	0.5	17	21
Faris	1970s	1	Bendix	Reinhard	1	573	Social Differentiation	0.5	17	21
Faris	1970s	1	Cantril	Hadley	0	570	Social Differentiation	1	17	48
Faris	1970s	1	Dahrendorf	Ralph	0	571	Social Differentiation	1	17	69
Faris	1970s	1	Dahrendorf	Ralph	0	571	Social Differentiation	1	17	69
Faris	1970s	1	Davis	Kingsley	0	571	Social Differentiation	1	17	70
Faris	1970s	1	Davis	Kingsley	0	571	Social Differentiation	1	17	70
Faris	1970s	1	Davis	Kingsley	1	571	Social Differentiation	0.5	17	70
Faris	1970s	1	Duncan	Otis D.	3	574	Social Differentiation	0.25	17	79
Faris	1970s	1	Duncan	Otis D.	1	574	Social Differentiation	0.5	17	79
Faris	1970s	1	Faris	Robert E. Lee	0	571	Social Differentiation	1	17	93
Faris	1970s	1	Faris	Robert E. Lee	0	571	Social Differentiation	1	17	93
Faris	1970s	1	Geiger	Theodor W.	0	571	Social Differentiation	1	17	108
Faris	1970s	1	Goffman	Erving	0	572	Social Differentiation	1	17	115
Faris	1970s	1	Hauser	Philip M.	2	572	Social Differentiation	0.333333	17	127
Faris	1970s	1	Hollingshead	August B.	0	572	Social Differentiation	1	17	136
Faris	1970s	1	Hollingshead	August B.	1	572	Social Differentiation	0.5	17	136
Faris	1970s	1	Homans	George C.	0	572	Social Differentiation	1	17	137
Faris	1970s	1	Homans	George C.	0	572	Social Differentiation	1	17	137
Faris	1970s	1	Homans	George C.	0	572	Social Differentiation	1	17	137
Faris	1970s	1	Hughes	Everett C.	0	572	Social Differentiation	1	17	142
Faris	1970s	1	Hyman	Herbert H.	0	572	Social Differentiation	1	17	146
Faris	1970s	1	Hyman	Herbert H.	0	572	Social Differentiation	1	17	146
Faris	1970s	1	Inkeles	Alex	0	572	Social Differentiation	1	17	149
Faris	1970s	1	Janowitz	Morris	0	572	Social Differentiation	1	17	154
Faris	1970s	1	Lasswell	Harold D.	0	573	Social Differentiation	1	17	173
Faris	1970s	1	Lenski	Gerhard E.	0	573	Social Differentiation	1	17	178
Faris	1970s	1	Lenski	Gerhard E.	0	573	Social Differentiation	1	17	178
Faris	1970s	1	Lenski	Gerhard E.	0	573	Social Differentiation	1	17	178
Faris	1970s	1	Linton	Ralph	0	573	Social Differentiation	1	17	182
Faris	1970s	1	Lipset	Seymour M.	1	570	Social Differentiation	0.5	17	183
Faris	1970s	1	Lipset	Seymour M.	0	573	Social Differentiation	1	17	183
Faris	1970s	1	Lipset	Seymour M.	0	573	Social Differentiation	1	17	183
Faris	1970s	1	Lundberg	George A.	2	573	Social Differentiation	0.333333	17	188
Faris	1970s	1	Lundberg	George A.	2	573	Social Differentiation	0.333333	17	188
Faris	1970s	1	Mosca	Gaetano	0	573	Social Differentiation	1	17	217
Faris	1970s	1	Murdock	George	0	573	Social Differentiation	1	17	220
Faris	1970s	1	Pareto	Vilfredo	0	574	Social Differentiation	1	17	231
Faris	1970s	1	Parsons	Talcott	0	574	Social Differentiation	1	17	233
Faris	1970s	1	Reiss	Albert J.	3	574	Social Differentiation	0.25	17	246
Faris	1970s	1	Rossi	Peter H.	1	572	Social Differentiation	0.5	17	257
Faris	1970s	1	Sorokin	Pitrim A.	0	574	Social Differentiation	1	17	291
Faris	1970s	1	Sorokin	Pitrim A.	0	574	Social Differentiation	1	17	291
Faris	1970s	1	Warner	William L.	2	575	Social Differentiation	0.333333	17	329
Faris	1970s	1	Warner	William L.	2	575	Social Differentiation	0.333333	17	329
Faris	1970s	1	Warner	William L.	1	575	Social Differentiation	0.5	17	329
Faris	1970s	1	Weber	Max	0	575	Social Differentiation	1	17	331
Faris	1970s	1	Weber	Max	0	575	Social Differentiation	1	17	331
Faris	1970s	1	Allport	Gordon	1	378	Social Effects of Mass Communication	0.5	18	5
Faris	1970s	1	Bell	Daniel	0	378	Social Effects of Mass Communication	1	18	19
Faris	1970s	1	Berelson	Bernard	2	380	Social Effects of Mass Communication	0.333333	18	24
Faris	1970s	1	Berelson	Bernard	0	378	Social Effects of Mass Communication	1	18	24
Faris	1970s	1	Berelson	Bernard	2	378	Social Effects of Mass Communication	0.333333	18	24
Faris	1970s	1	Berelson	Bernard	0	378	Social Effects of Mass Communication	1	18	24
Faris	1970s	1	Berelson	Bernard	0	378	Social Effects of Mass Communication	1	18	24
Faris	1970s	1	Berger	Peter Ludwig	0	378	Social Effects of Mass Communication	1	18	26
Faris	1970s	1	Blumer	Herbert	0	378	Social Effects of Mass Communication	1	18	31
Faris	1970s	1	Coleman	James S.	2	379	Social Effects of Mass Communication	0.333333	18	58
Faris	1970s	1	Coleman	James S.	0	379	Social Effects of Mass Communication	1	18	58
Faris	1970s	1	Coleman	James S.	0	379	Social Effects of Mass Communication	1	18	58
Faris	1970s	1	Festinger	Leon	0	379	Social Effects of Mass Communication	1	18	95
Faris	1970s	1	Freidson	Eliot	0	378	Social Effects of Mass Communication	1	18	99
Faris	1970s	1	Heider	Fritz	0	380	Social Effects of Mass Communication	1	18	131
Faris	1970s	1	Janowitz	Morris	0	380	Social Effects of Mass Communication	1	18	154
Faris	1970s	1	Katz	Elihu	2	379	Social Effects of Mass Communication	0.333333	18	157
Faris	1970s	1	Katz	Elihu	2	380	Social Effects of Mass Communication	0.333333	18	157
Faris	1970s	1	Katz	Elihu	0	380	Social Effects of Mass Communication	1	18	157
Faris	1970s	1	Katz	Elihu	0	380	Social Effects of Mass Communication	1	18	157
Faris	1970s	1	Katz	Elihu	0	380	Social Effects of Mass Communication	1	18	157
Faris	1970s	1	Katz	Elihu	1	380	Social Effects of Mass Communication	0.5	18	157
Faris	1970s	1	Kelley	Harold	2	380	Social Effects of Mass Communication	0.333333	18	158
Faris	1970s	1	Lang	Kurt	1	380	Social Effects of Mass Communication	0.5	18	171
Faris	1970s	1	Lasswell	Harold D.	0	380	Social Effects of Mass Communication	1	18	173
Faris	1970s	1	Lazarsfeld	Paul	1	380	Social Effects of Mass Communication	0.5	18	176
Faris	1970s	1	Lazarsfeld	Paul	2	380	Social Effects of Mass Communication	0.333333	18	176
Faris	1970s	1	Lazarsfeld	Paul	2	378	Social Effects of Mass Communication	0.333333	18	176
Faris	1970s	1	Lazarsfeld	Paul	0	380	Social Effects of Mass Communication	1	18	176
Faris	1970s	1	Lazarsfeld	Paul	1	380	Social Effects of Mass Communication	0.5	18	176
Faris	1970s	1	Lundberg	George A.	2	380	Social Effects of Mass Communication	0.333333	18	188
Faris	1970s	1	Merton	Robert	1	380	Social Effects of Mass Communication	0.5	18	208
Faris	1970s	1	Riley	Matilda W.	1	381	Social Effects of Mass Communication	0.5	18	250
Faris	1970s	1	Rogers	Everett	0	381	Social Effects of Mass Communication	1	18	253
Faris	1970s	1	Rogers	Everett	1	381	Social Effects of Mass Communication	0.5	18	253
Faris	1970s	1	Wilensky	Harold L.	0	381	Social Effects of Mass Communication	1	18	335
Faris	1970s	1	Wilensky	Harold L.	0	381	Social Effects of Mass Communication	1	18	335
Faris	1970s	1	Wright	Charles R.	1	381	Social Effects of Mass Communication	0.5	18	341
Faris	1970s	1	Wright	Charles R.	1	381	Social Effects of Mass Communication	0.5	18	341
Faris	1970s	1	Bell	Daniel	0	454	Social Movements	1	19	19
Faris	1970s	1	Blumer	Herbert	0	454	Social Movements	1	19	31
Faris	1970s	1	Blumer	Herbert	0	455	Social Movements	1	19	31
Faris	1970s	1	Blumer	Herbert	0	454	Social Movements	1	19	31
Faris	1970s	1	Burgess	Ernest W.	1	455	Social Movements	0.5	19	42
Faris	1970s	1	Cantril	Hadley	0	455	Social Movements	1	19	48
Faris	1970s	1	Durkheim	Emile	0	455	Social Movements	1	19	80
Faris	1970s	1	Faris	Robert E. Lee	0	455	Social Movements	1	19	93
Faris	1970s	1	Festinger	Leon	2	455	Social Movements	0.333333	19	95
Faris	1970s	1	Kroeber	Alfred	0	455	Social Movements	1	19	168
Faris	1970s	1	Lang	Kurt	1	455	Social Movements	0.5	19	171
Faris	1970s	1	Lipset	Seymour M.	0	455	Social Movements	1	19	183
Faris	1970s	1	MacIver	Robert M.	0	455	Social Movements	1	19	192
Faris	1970s	1	MacIver	Robert M.	0	455	Social Movements	1	19	192
Faris	1970s	1	Mannheim	Karl	0	455	Social Movements	1	19	196
Faris	1970s	1	Ogburn	William F.	0	455	Social Movements	1	19	228
Faris	1970s	1	Park	Robert E.	1	455	Social Movements	0.5	19	232
Faris	1970s	1	Parsons	Talcott	0	455	Social Movements	1	19	233
Faris	1970s	1	Schachter	Stanley	2	455	Social Movements	0.333333	19	263
Faris	1970s	1	Sherif	Muzafer	1	455	Social Movements	0.5	19	276
Faris	1970s	1	Shils	Edward	0	455	Social Movements	1	19	277
Faris	1970s	1	Sorokin	Pitrim A.	0	455	Social Movements	1	19	291
Faris	1970s	1	Turner	Ralph H.	1	455	Social Movements	0.5	19	316
Faris	1970s	1	Childe	Vere G.	0	79	Social Organization and the Ecosystem	1	20	51
Faris	1970s	1	Childe	Vere G.	0	79	Social Organization and the Ecosystem	1	20	51
Faris	1970s	1	Childe	Vere G.	0	79	Social Organization and the Ecosystem	1	20	51
Faris	1970s	1	Duncan	Otis D.	0	80	Social Organization and the Ecosystem	1	20	79
Faris	1970s	1	Duncan	Otis D.	1	80	Social Organization and the Ecosystem	0.5	20	79
Faris	1970s	1	Duncan	Otis D.	1	80	Social Organization and the Ecosystem	0.5	20	79
Faris	1970s	1	Duncan	Otis D.	4	80	Social Organization and the Ecosystem	0.2	20	79
Faris	1970s	1	Duncan	Otis D.	0	80	Social Organization and the Ecosystem	1	20	79
Faris	1970s	1	Duncan	Otis D.	0	79	Social Organization and the Ecosystem	1	20	79
Faris	1970s	1	Durkheim	Emile	0	80	Social Organization and the Ecosystem	1	20	80
Faris	1970s	1	Durkheim	Emile	0	80	Social Organization and the Ecosystem	1	20	80
Faris	1970s	1	Durkheim	Emile	0	80	Social Organization and the Ecosystem	1	20	80
Faris	1970s	1	Faris	Robert E. Lee	1	80	Social Organization and the Ecosystem	0.5	20	93
Faris	1970s	1	Goldschmidt	Walter R.	0	80	Social Organization and the Ecosystem	1	20	116
Faris	1970s	1	Halbwachs	Maurice	0	80	Social Organization and the Ecosystem	1	20	123
Faris	1970s	1	Kroeber	Alfred	0	80	Social Organization and the Ecosystem	1	20	168
Faris	1970s	1	Lazarsfeld	Paul	1	80	Social Organization and the Ecosystem	0.5	20	176
Faris	1970s	1	Lieberson	Stanley	4	80	Social Organization and the Ecosystem	0.2	20	181
Faris	1970s	1	Mumford	Lewis	0	81	Social Organization and the Ecosystem	1	20	219
Faris	1970s	1	Ogburn	William F.	0	81	Social Organization and the Ecosystem	1	20	228
Faris	1970s	1	Park	Robert E.	0	81	Social Organization and the Ecosystem	1	20	232
Faris	1970s	1	Reiss	Albert J.	1	80	Social Organization and the Ecosystem	0.5	20	246
Faris	1970s	1	Scott	John Peter	0	81	Social Organization and the Ecosystem	1	20	270
Faris	1970s	1	Scott	William Richard	4	80	Social Organization and the Ecosystem	0.2	20	271
Faris	1970s	1	Turner	Ralph H.	0	82	Social Organization and the Ecosystem	1	20	316
Faris	1970s	1	White	Leslie A.	0	82	Social Organization and the Ecosystem	1	20	333
Faris	1970s	1	Znaniecki	Florian	0	82	Social Organization and the Ecosystem	1	20	346
Faris	1970s	1	Znaniecki	Florian	0	82	Social Organization and the Ecosystem	1	20	346
Faris	1970s	1	Bales	Robert F.	0	343	Sociological Aspects of Health and Illness	1	21	11
Faris	1970s	1	Becker	Howard S.	3	343	Sociological Aspects of Health and Illness	0.25	21	18
Faris	1970s	1	Faris	Robert E. Lee	1	344	Sociological Aspects of Health and Illness	0.5	21	93
Faris	1970s	1	Freidson	Eliot	0	344	Sociological Aspects of Health and Illness	1	21	99
Faris	1970s	1	Hollingshead	August B.	1	345	Sociological Aspects of Health and Illness	0.5	21	136
Faris	1970s	1	Hollingshead	August B.	0	345	Sociological Aspects of Health and Illness	1	21	136
Faris	1970s	1	Hollingshead	August B.	1	345	Sociological Aspects of Health and Illness	0.5	21	136
Faris	1970s	1	Hughes	Everett C.	3	343	Sociological Aspects of Health and Illness	0.25	21	142
Faris	1970s	1	Katz	Elihu	1	346	Sociological Aspects of Health and Illness	0.5	21	157
Faris	1970s	1	Kluckhohn	Clyde	1	345	Sociological Aspects of Health and Illness	0.5	21	161
Faris	1970s	1	Kroeber	Alfred	0	345	Sociological Aspects of Health and Illness	1	21	168
Faris	1970s	1	Linton	Ralph	0	345	Sociological Aspects of Health and Illness	1	21	182
Faris	1970s	1	Linton	Ralph	2	346	Sociological Aspects of Health and Illness	0.333333	21	182
Faris	1970s	1	Merton	Robert	1	345	Sociological Aspects of Health and Illness	0.5	21	208
Faris	1970s	1	Ogburn	William F.	0	346	Sociological Aspects of Health and Illness	1	21	228
Faris	1970s	1	Redfield	Robert	2	346	Sociological Aspects of Health and Illness	0.333333	21	245
Faris	1970s	1	Strauss	Anselm L.	3	343	Sociological Aspects of Health and Illness	0.25	21	297
Faris	1970s	1	Becker	Howard S.	3	766	Sociology of Education	0.25	22	18
Faris	1970s	1	Becker	Howard S.	0	766	Sociology of Education	1	22	18
Faris	1970s	1	Becker	Howard S.	0	766	Sociology of Education	1	22	18
Faris	1970s	1	Becker	Howard S.	0	766	Sociology of Education	1	22	18
Faris	1970s	1	Berelson	Bernard	0	766	Sociology of Education	1	22	24
Faris	1970s	1	Blau	Peter M.	1	766	Sociology of Education	0.5	22	28
Faris	1970s	1	Cicourel	Aaron Victor	1	766	Sociology of Education	0.5	22	53
Faris	1970s	1	Coleman	James S.	1	766	Sociology of Education	0.5	22	58
Faris	1970s	1	Duncan	Otis D.	1	766	Sociology of Education	0.5	22	79
Faris	1970s	1	Durkheim	Emile	0	766	Sociology of Education	1	22	80
Faris	1970s	1	Durkheim	Emile	0	766	Sociology of Education	1	22	80
Faris	1970s	1	Gans	Herbert Julius	0	767	Sociology of Education	1	22	105
Faris	1970s	1	Gouldner	Alvin W.	0	767	Sociology of Education	1	22	120
Faris	1970s	1	Hollingshead	August B.	0	767	Sociology of Education	1	22	136
Faris	1970s	1	Hughes	Everett C.	3	766	Sociology of Education	0.25	22	142
Faris	1970s	1	Hughes	Everett C.	0	767	Sociology of Education	1	22	142
Faris	1970s	1	Hyman	Herbert H.	0	767	Sociology of Education	1	22	146
Faris	1970s	1	Janowitz	Morris	0	767	Sociology of Education	1	22	154
Faris	1970s	1	Kornhauser	William	0	767	Sociology of Education	1	22	166
Faris	1970s	1	Lipset	Seymour M.	0	767	Sociology of Education	1	22	183
Faris	1970s	1	Mannheim	Karl	0	767	Sociology of Education	1	22	196
Faris	1970s	1	Mead	Margaret	0	768	Sociology of Education	1	22	206
Faris	1970s	1	Merton	Robert	0	768	Sociology of Education	1	22	208
Faris	1970s	1	Parsons	Talcott	0	768	Sociology of Education	1	22	233
Faris	1970s	1	Riesman	David	0	768	Sociology of Education	1	22	249
Faris	1970s	1	Scott	William Richard	1	766	Sociology of Education	0.5	22	271
Faris	1970s	1	Scott	William Richard	1	767	Sociology of Education	0.5	22	271
Faris	1970s	1	Sewell	William H.	2	768	Sociology of Education	0.333333	22	275
Faris	1970s	1	Shils	Edward	0	768	Sociology of Education	1	22	277
Faris	1970s	1	Stinchcombe	Arthur	0	768	Sociology of Education	1	22	295
Faris	1970s	1	Strauss	Anselm L.	3	765	Sociology of Education	0.25	22	297
Faris	1970s	1	Turner	Ralph H.	0	768	Sociology of Education	1	22	316
Faris	1970s	1	Veblen	Thorstein	0	769	Sociology of Education	1	22	322
Faris	1970s	1	Waller	Willard W.	0	769	Sociology of Education	1	22	325
Faris	1970s	1	Warner	William L.	1	769	Sociology of Education	0.5	22	329
Faris	1970s	1	Warner	William L.	2	769	Sociology of Education	0.333333	22	329
Faris	1970s	1	Williams	Robin M.	0	769	Sociology of Education	1	22	336
Faris	1970s	1	Barber	Bernard	0	875	Sociology of Science	1	23	12
Faris	1970s	1	Barber	Bernard	0	875	Sociology of Science	1	23	12
Faris	1970s	1	Barber	Bernard	1	875	Sociology of Science	0.5	23	12
Faris	1970s	1	Barber	Bernard	0	875	Sociology of Science	1	23	12
Faris	1970s	1	Barber	Bernard	0	875	Sociology of Science	1	23	12
Faris	1970s	1	Barber	Bernard	0	875	Sociology of Science	1	23	12
Faris	1970s	1	Coleman	James S.	2	876	Sociology of Science	0.333333	23	58
Faris	1970s	1	Coleman	James S.	2	876	Sociology of Science	0.333333	23	58
Faris	1970s	1	Durkheim	Emile	0	877	Sociology of Science	1	23	80
Faris	1970s	1	Etzioni	Amitai	0	877	Sociology of Science	1	23	90
Faris	1970s	1	Katz	Elihu	0	878	Sociology of Science	1	23	157
Faris	1970s	1	Katz	Elihu	2	876	Sociology of Science	0.333333	23	157
Faris	1970s	1	Katz	Elihu	2	876	Sociology of Science	0.333333	23	157
Faris	1970s	1	Katz	Elihu	1	878	Sociology of Science	0.5	23	157
Faris	1970s	1	Kornhauser	William	0	878	Sociology of Science	1	23	166
Faris	1970s	1	Kuhn	Thomas	0	878	Sociology of Science	1	23	169
Faris	1970s	1	Lazarsfeld	Paul	1	878	Sociology of Science	0.5	23	176
Faris	1970s	1	Mannheim	Karl	0	878	Sociology of Science	1	23	196
Faris	1970s	1	Mead	Margaret	1	878	Sociology of Science	0.5	23	206
Faris	1970s	1	Merton	Robert	0	879	Sociology of Science	1	23	208
Faris	1970s	1	Merton	Robert	0	878	Sociology of Science	1	23	208
Faris	1970s	1	Merton	Robert	0	879	Sociology of Science	1	23	208
Faris	1970s	1	Merton	Robert	0	878	Sociology of Science	1	23	208
Faris	1970s	1	Merton	Robert	0	879	Sociology of Science	1	23	208
Faris	1970s	1	Merton	Robert	0	879	Sociology of Science	1	23	208
Faris	1970s	1	Parsons	Talcott	0	879	Sociology of Science	1	23	233
Faris	1970s	1	Weber	Max	0	881	Sociology of Science	1	23	331
Faris	1970s	1	Znaniecki	Florian	0	881	Sociology of Science	1	23	346
Faris	1970s	1	Bales	Robert F.	1	1023	Sources and Types of Sociological Data	0.5	24	11
Faris	1970s	1	Bales	Robert F.	0	1022	Sources and Types of Sociological Data	1	24	11
Faris	1970s	1	Bales	Robert F.	0	1022	Sources and Types of Sociological Data	1	24	11
Faris	1970s	1	Berelson	Bernard	0	1022	Sources and Types of Sociological Data	1	24	24
Faris	1970s	1	Berelson	Bernard	0	1022	Sources and Types of Sociological Data	1	24	24
Faris	1970s	1	Blau	Peter M.	0	1023	Sources and Types of Sociological Data	1	24	28
Faris	1970s	1	Campbell	Donald T.	0	1023	Sources and Types of Sociological Data	1	24	47
Faris	1970s	1	Coleman	James S.	0	1023	Sources and Types of Sociological Data	1	24	58
Faris	1970s	1	Davis	Kingsley	1	1023	Sources and Types of Sociological Data	0.5	24	70
Faris	1970s	1	Davis	Kingsley	1	1023	Sources and Types of Sociological Data	0.5	24	70
Faris	1970s	1	Duncan	Otis D.	1	1023	Sources and Types of Sociological Data	0.5	24	79
Faris	1970s	1	Duncan	Otis D.	1	1023	Sources and Types of Sociological Data	0.5	24	79
Faris	1970s	1	Durkheim	Emile	0	1023	Sources and Types of Sociological Data	1	24	80
Faris	1970s	1	Faris	Robert E. Lee	1	1023	Sources and Types of Sociological Data	0.5	24	93
Faris	1970s	1	Goode	William J.	1	1023	Sources and Types of Sociological Data	0.5	24	118
Faris	1970s	1	Hauser	Philip M.	1	1023	Sources and Types of Sociological Data	0.5	24	127
Faris	1970s	1	Hughes	Everett C.	0	1024	Sources and Types of Sociological Data	1	24	142
Faris	1970s	1	Hyman	Herbert H.	4	1024	Sources and Types of Sociological Data	0.2	24	146
Faris	1970s	1	Hyman	Herbert H.	0	1024	Sources and Types of Sociological Data	1	24	146
Faris	1970s	1	Jahoda	Marie	3	1025	Sources and Types of Sociological Data	0.25	24	151
Faris	1970s	1	Kornhauser	William	1	1024	Sources and Types of Sociological Data	0.5	24	166
Faris	1970s	1	Lazarsfeld	Paul	1	1024	Sources and Types of Sociological Data	0.5	24	176
Faris	1970s	1	Lazarsfeld	Paul	1	1024	Sources and Types of Sociological Data	0.5	24	176
Faris	1970s	1	Lazarsfeld	Paul	1	1024	Sources and Types of Sociological Data	0.5	24	176
Faris	1970s	1	Lazarsfeld	Paul	1	1024	Sources and Types of Sociological Data	0.5	24	176
Faris	1970s	1	Lazarsfeld	Paul	0	1024	Sources and Types of Sociological Data	1	24	176
Faris	1970s	1	Malinowski	Bronislaw	0	1024	Sources and Types of Sociological Data	1	24	194
Faris	1970s	1	Merton	Robert	0	1024	Sources and Types of Sociological Data	1	24	208
Faris	1970s	1	Merton	Robert	2	1024	Sources and Types of Sociological Data	0.333333	24	208
Faris	1970s	1	Merton	Robert	0	1024	Sources and Types of Sociological Data	1	24	208
Faris	1970s	1	Merton	Robert	0	1024	Sources and Types of Sociological Data	1	24	208
Faris	1970s	1	Moreno	Jacob L.	0	1024	Sources and Types of Sociological Data	1	24	215
Faris	1970s	1	Murdock	George	0	1025	Sources and Types of Sociological Data	1	24	220
Faris	1970s	1	Parsons	Talcott	0	1025	Sources and Types of Sociological Data	1	24	233
Faris	1970s	1	Riesman	David	1	1025	Sources and Types of Sociological Data	0.5	24	249
Faris	1970s	1	Riley	Matilda W.	0	1025	Sources and Types of Sociological Data	1	24	250
Faris	1970s	1	Riley	Matilda W.	3	1025	Sources and Types of Sociological Data	0.25	24	250
Faris	1970s	1	Roethlisbeger	Fritz J.	1	1025	Sources and Types of Sociological Data	0.5	24	252
Faris	1970s	1	Rossi	Peter H.	1	1024	Sources and Types of Sociological Data	0.5	24	257
Faris	1970s	1	Sills	David L	0	1025	Sources and Types of Sociological Data	1	24	278
Faris	1970s	1	Sorokin	Pitrim A.	0	1025	Sources and Types of Sociological Data	1	24	291
Faris	1970s	1	Stouffer	Samuel A.	0	1025	Sources and Types of Sociological Data	1	24	296
Faris	1970s	1	Stouffer	Samuel A.	0	1025	Sources and Types of Sociological Data	1	24	296
Faris	1970s	1	Stouffer	Samuel A.	0	1025	Sources and Types of Sociological Data	1	24	296
Faris	1970s	1	Stouffer	Samuel A.	0	1025	Sources and Types of Sociological Data	1	24	296
Faris	1970s	1	Thomas	William I.	1	1025	Sources and Types of Sociological Data	0.5	24	309
Faris	1970s	1	Weber	Max	0	1026	Sources and Types of Sociological Data	1	24	331
Faris	1970s	1	Zelditch	Morris	0	1026	Sources and Types of Sociological Data	1	24	344
Faris	1970s	1	Znaniecki	Florian	1	1025	Sources and Types of Sociological Data	0.5	24	346
Faris	1970s	1	Blumer	Herbert	0	948	The Development of Sociological Thought	1	25	31
Faris	1970s	1	Broom	Leonard S.	1	948	The Development of Sociological Thought	0.5	25	39
Faris	1970s	1	Burgess	Ernest W.	1	949	The Development of Sociological Thought	0.5	25	42
Faris	1970s	1	Comte	Auguste	0	948	The Development of Sociological Thought	1	25	61
Faris	1970s	1	Comte	Auguste	1	948	The Development of Sociological Thought	0.5	25	61
Faris	1970s	1	Comte	Auguste	0	948	The Development of Sociological Thought	1	25	61
Faris	1970s	1	Cooley	Charles H.	0	948	The Development of Sociological Thought	1	25	62
Faris	1970s	1	Cooley	Charles H.	0	948	The Development of Sociological Thought	1	25	62
Faris	1970s	1	Cooley	Charles H.	0	948	The Development of Sociological Thought	1	25	62
Faris	1970s	1	Cooley	Charles H.	0	948	The Development of Sociological Thought	1	25	62
Faris	1970s	1	Davis	Kingsley	0	948	The Development of Sociological Thought	1	25	70
Faris	1970s	1	Davis	Kingsley	0	948	The Development of Sociological Thought	1	25	70
Faris	1970s	1	Dewey	John	0	948	The Development of Sociological Thought	1	25	73
Faris	1970s	1	Durkheim	Emile	0	948	The Development of Sociological Thought	1	25	80
Faris	1970s	1	Durkheim	Emile	0	948	The Development of Sociological Thought	1	25	80
Faris	1970s	1	Durkheim	Emile	0	948	The Development of Sociological Thought	1	25	80
Faris	1970s	1	Durkheim	Emile	0	948	The Development of Sociological Thought	1	25	80
Faris	1970s	1	Faris	Robert E. Lee	0	948	The Development of Sociological Thought	1	25	93
Faris	1970s	1	Giddings	Franklin H.	0	948	The Development of Sociological Thought	1	25	112
Faris	1970s	1	Homans	George C.	0	949	The Development of Sociological Thought	1	25	137
Faris	1970s	1	Hughes	Everett C.	0	949	The Development of Sociological Thought	1	25	142
Faris	1970s	1	Kluckhohn	Clyde	1	949	The Development of Sociological Thought	0.5	25	161
Faris	1970s	1	Kroeber	Alfred	1	949	The Development of Sociological Thought	0.5	25	168
Faris	1970s	1	Linton	Ralph	0	949	The Development of Sociological Thought	1	25	182
Faris	1970s	1	Mead	George H.	0	949	The Development of Sociological Thought	1	25	205
Faris	1970s	1	Merton	Robert	0	949	The Development of Sociological Thought	1	25	208
Faris	1970s	1	Miller	Delbert C.	4	948	The Development of Sociological Thought	0.2	25	211
Faris	1970s	1	Moore	Wilbert E.	0	949	The Development of Sociological Thought	1	25	214
Faris	1970s	1	Odum	Howard W.	0	949	The Development of Sociological Thought	1	25	226
Faris	1970s	1	Ogburn	William F.	0	949	The Development of Sociological Thought	1	25	228
Faris	1970s	1	Ogburn	William F.	4	948	The Development of Sociological Thought	0.2	25	228
Faris	1970s	1	Ogburn	William F.	0	949	The Development of Sociological Thought	1	25	228
Faris	1970s	1	Ogburn	William F.	1	949	The Development of Sociological Thought	0.5	25	228
Faris	1970s	1	Pareto	Vilfredo	0	949	The Development of Sociological Thought	1	25	231
Faris	1970s	1	Park	Robert E.	0	949	The Development of Sociological Thought	1	25	232
Faris	1970s	1	Park	Robert E.	1	949	The Development of Sociological Thought	0.5	25	232
Faris	1970s	1	Selznick	Philip	1	948	The Development of Sociological Thought	0.5	25	273
Faris	1970s	1	Shils	Edward	1	950	The Development of Sociological Thought	0.5	25	277
Faris	1970s	1	Simmel	Georg	0	950	The Development of Sociological Thought	1	25	279
Faris	1970s	1	Simmel	Georg	0	950	The Development of Sociological Thought	1	25	279
Faris	1970s	1	Simmel	Georg	0	950	The Development of Sociological Thought	1	25	279
Faris	1970s	1	Simmel	Georg	0	950	The Development of Sociological Thought	1	25	279
Faris	1970s	1	Simmel	Georg	0	950	The Development of Sociological Thought	1	25	279
Faris	1970s	1	Simmel	Georg	0	950	The Development of Sociological Thought	1	25	279
Faris	1970s	1	Small	Albion W	0	950	The Development of Sociological Thought	1	25	285
Faris	1970s	1	Sorokin	Pitrim A.	0	950	The Development of Sociological Thought	1	25	291
Faris	1970s	1	Sorokin	Pitrim A.	0	950	The Development of Sociological Thought	1	25	291
Faris	1970s	1	Spencer	Herbert	0	950	The Development of Sociological Thought	1	25	292
Faris	1970s	1	Spencer	Herbert	0	950	The Development of Sociological Thought	1	25	292
Faris	1970s	1	Spencer	Herbert	0	950	The Development of Sociological Thought	1	25	292
Faris	1970s	1	Spencer	Herbert	0	950	The Development of Sociological Thought	1	25	292
Faris	1970s	1	Stouffer	Samuel A.	0	950	The Development of Sociological Thought	1	25	296
Faris	1970s	1	Sumner	William G.	0	950	The Development of Sociological Thought	1	25	300
Faris	1970s	1	Sumner	William G.	1	950	The Development of Sociological Thought	0.5	25	300
Faris	1970s	1	Sumner	William G.	0	950	The Development of Sociological Thought	1	25	300
Faris	1970s	1	Thomas	William I.	1	950	The Development of Sociological Thought	0.5	25	309
Faris	1970s	1	Tönnies	Ferdinand	0	950	The Development of Sociological Thought	1	25	319
Faris	1970s	1	Weber	Max	0	950	The Development of Sociological Thought	1	25	331
Faris	1970s	1	Weber	Max	0	950	The Development of Sociological Thought	1	25	331
Faris	1970s	1	Weber	Max	0	950	The Development of Sociological Thought	1	25	331
Faris	1970s	1	Znaniecki	Florian	0	950	The Development of Sociological Thought	1	25	346
Faris	1970s	1	Znaniecki	Florian	1	950	The Development of Sociological Thought	0.5	25	346
Faris	1970s	1	Znaniecki	Florian	0	950	The Development of Sociological Thought	1	25	346
Faris	1970s	1	Burgess	Ernest W.	1	35	The Discipline of Sociology	0.5	26	42
Faris	1970s	1	Durkheim	Emile	0	34	The Discipline of Sociology	1	26	80
Faris	1970s	1	Hollingshead	August B.	0	34	The Discipline of Sociology	1	26	136
Faris	1970s	1	Lundberg	George A.	0	34	The Discipline of Sociology	1	26	188
Faris	1970s	1	Ogburn	William F.	0	35	The Discipline of Sociology	1	26	228
Faris	1970s	1	Ogburn	William F.	1	35	The Discipline of Sociology	0.5	26	228
Faris	1970s	1	Ogburn	William F.	0	35	The Discipline of Sociology	1	26	228
Faris	1970s	1	Park	Robert E.	1	35	The Discipline of Sociology	0.5	26	232
Faris	1970s	1	Small	Albion W	0	35	The Discipline of Sociology	1	26	285
Faris	1970s	1	Sorokin	Pitrim A.	0	35	The Discipline of Sociology	1	26	291
Faris	1970s	1	Thomas	William I.	1	35	The Discipline of Sociology	0.5	26	309
Faris	1970s	1	Ward	Lester F.	0	35	The Discipline of Sociology	1	26	328
Faris	1970s	1	Znaniecki	Florian	1	35	The Discipline of Sociology	0.5	26	346
Faris	1970s	1	Coser	Lewis A.	0	155	The Rural-Urban Dimension in Preindustrial, Transitional, and Industrial Societies	1	27	64
Faris	1970s	1	Davis	Kingsley	0	155	The Rural-Urban Dimension in Preindustrial, Transitional, and Industrial Societies	1	27	70
Faris	1970s	1	Davis	Kingsley	0	155	The Rural-Urban Dimension in Preindustrial, Transitional, and Industrial Societies	1	27	70
Faris	1970s	1	Davis	Kingsley	0	155	The Rural-Urban Dimension in Preindustrial, Transitional, and Industrial Societies	1	27	70
Faris	1970s	1	Duncan	Otis D.	1	156	The Rural-Urban Dimension in Preindustrial, Transitional, and Industrial Societies	0.5	27	79
Faris	1970s	1	Duncan	Otis D.	4	156	The Rural-Urban Dimension in Preindustrial, Transitional, and Industrial Societies	0.2	27	79
Faris	1970s	1	Durkheim	Emile	0	156	The Rural-Urban Dimension in Preindustrial, Transitional, and Industrial Societies	1	27	80
Faris	1970s	1	Geertz	Clifford James	0	156	The Rural-Urban Dimension in Preindustrial, Transitional, and Industrial Societies	1	27	107
Faris	1970s	1	Geertz	Clifford James	0	156	The Rural-Urban Dimension in Preindustrial, Transitional, and Industrial Societies	1	27	107
Faris	1970s	1	Hauser	Philip M.	0	156	The Rural-Urban Dimension in Preindustrial, Transitional, and Industrial Societies	1	27	127
Faris	1970s	1	Hauser	Philip M.	0	156	The Rural-Urban Dimension in Preindustrial, Transitional, and Industrial Societies	1	27	127
Faris	1970s	1	Hoselitz	Bert F.	0	157	The Rural-Urban Dimension in Preindustrial, Transitional, and Industrial Societies	1	27	140
Faris	1970s	1	Inkeles	Alex	2	155	The Rural-Urban Dimension in Preindustrial, Transitional, and Industrial Societies	0.333333	27	149
Faris	1970s	1	Kluckhohn	Clyde	2	155	The Rural-Urban Dimension in Preindustrial, Transitional, and Industrial Societies	0.333333	27	161
Faris	1970s	1	Lenski	Gerhard E.	0	157	The Rural-Urban Dimension in Preindustrial, Transitional, and Industrial Societies	1	27	178
Faris	1970s	1	Lieberson	Stanley	4	156	The Rural-Urban Dimension in Preindustrial, Transitional, and Industrial Societies	0.2	27	181
Faris	1970s	1	Lipset	Seymour M.	0	157	The Rural-Urban Dimension in Preindustrial, Transitional, and Industrial Societies	1	27	183
Faris	1970s	1	Moore	Barrington	0	157	The Rural-Urban Dimension in Preindustrial, Transitional, and Industrial Societies	1	27	213
Faris	1970s	1	Park	Robert E.	0	158	The Rural-Urban Dimension in Preindustrial, Transitional, and Industrial Societies	1	27	232
Faris	1970s	1	Parsons	Talcott	0	158	The Rural-Urban Dimension in Preindustrial, Transitional, and Industrial Societies	1	27	233
Faris	1970s	1	Redfield	Robert	0	158	The Rural-Urban Dimension in Preindustrial, Transitional, and Industrial Societies	1	27	245
Faris	1970s	1	Redfield	Robert	1	158	The Rural-Urban Dimension in Preindustrial, Transitional, and Industrial Societies	0.5	27	245
Faris	1970s	1	Redfield	Robert	0	158	The Rural-Urban Dimension in Preindustrial, Transitional, and Industrial Societies	1	27	245
Faris	1970s	1	Redfield	Robert	0	158	The Rural-Urban Dimension in Preindustrial, Transitional, and Industrial Societies	1	27	245
Faris	1970s	1	Reiss	Albert J.	1	156	The Rural-Urban Dimension in Preindustrial, Transitional, and Industrial Societies	0.5	27	246
Faris	1970s	1	Scott	William Richard	4	156	The Rural-Urban Dimension in Preindustrial, Transitional, and Industrial Societies	0.2	27	271
Faris	1970s	1	Sjoberg	Gideon	0	158	The Rural-Urban Dimension in Preindustrial, Transitional, and Industrial Societies	1	27	282
Faris	1970s	1	Sjoberg	Gideon	0	158	The Rural-Urban Dimension in Preindustrial, Transitional, and Industrial Societies	1	27	282
Faris	1970s	1	Sjoberg	Gideon	0	158	The Rural-Urban Dimension in Preindustrial, Transitional, and Industrial Societies	1	27	282
Faris	1970s	1	Sorokin	Pitrim A.	1	158	The Rural-Urban Dimension in Preindustrial, Transitional, and Industrial Societies	0.5	27	291
Faris	1970s	1	Sorokin	Pitrim A.	2	158	The Rural-Urban Dimension in Preindustrial, Transitional, and Industrial Societies	0.333333	27	291
Faris	1970s	1	Tönnies	Ferdinand	0	158	The Rural-Urban Dimension in Preindustrial, Transitional, and Industrial Societies	1	27	319
Faris	1970s	1	Wirth	Louis	0	159	The Rural-Urban Dimension in Preindustrial, Transitional, and Industrial Societies	1	27	339
Faris	1970s	1	Bales	Robert F.	1	528	Theorie of Organizations	0.5	28	11
Faris	1970s	1	Becker	Howard S.	3	525	Theorie of Organizations	0.25	28	18
Faris	1970s	1	Bell	Daniel	0	525	Theorie of Organizations	1	28	19
Faris	1970s	1	Bendix	Reinhard	0	525	Theorie of Organizations	1	28	21
Faris	1970s	1	Bendix	Reinhard	0	525	Theorie of Organizations	1	28	21
Faris	1970s	1	Berger	Morroe	0	525	Theorie of Organizations	1	28	25
Faris	1970s	1	Blau	Peter M.	0	525	Theorie of Organizations	1	28	28
Faris	1970s	1	Blau	Peter M.	0	525	Theorie of Organizations	1	28	28
Faris	1970s	1	Blau	Peter M.	0	525	Theorie of Organizations	1	28	28
Faris	1970s	1	Blau	Peter M.	1	525	Theorie of Organizations	0.5	28	28
Faris	1970s	1	Coleman	James S.	0	525	Theorie of Organizations	1	28	58
Faris	1970s	1	Coleman	James S.	2	527	Theorie of Organizations	0.333333	28	58
Faris	1970s	1	Duncan	Otis D.	2	526	Theorie of Organizations	0.333333	28	79
Faris	1970s	1	Eisenstadt	Shmuel N	0	526	Theorie of Organizations	1	28	81
Faris	1970s	1	Eisenstadt	Shmuel N	1	527	Theorie of Organizations	0.5	28	81
Faris	1970s	1	Eisenstadt	Shmuel N	0	526	Theorie of Organizations	1	28	81
Faris	1970s	1	Etzioni	Amitai	0	526	Theorie of Organizations	1	28	90
[truncated: 61 more rows]

## Sheet: Calhoun_2010
source	years	score_unweighted	second_name	first_name	no_coauthors	page	chapter	score_weighted	chapter_no	person_no
[truncated: 945 more rows]

[truncated: 4 more sheets: JSTOR_1970, JSTOR_2010, textbooks_1970, textbooks_2010]
